# Supplementary material for: 1-(4-Bromo­phenyl­sulfin­yl)-2-methyl­naphtho­[2,1-b]furan
Source: Acta Crystallogr Sect E Struct Rep Online. 2012 Mar 31;68(Pt 4):o1246. doi: 10.1107/S1600536812012603 (PMC3344175; doi:10.1107/S1600536812012603)
Supplement: Supplementary file 1 [file e-68-o1246-sup1.cif]

##############################################################################
#                                                                            #
# This CIF contains the data in a paper accepted for publication in          #
# Acta Crystallographica Section E. It conforms to the requirements of       #
# Notes for Authors for Acta Crystallographica Section E, and has been       #
# peer reviewed under the auspices of the IUCr Commission on Journals.       #
#                                                                            #
# Full details of the Crystallographic Information File format               #
# are given in the paper "The Crystallographic Information File (CIF):       #
# a New Standard Archive File for Crystallography" by S. R. Hall, F. H.      #
# Allen and I. D. Brown [Acta Cryst. (1991), A47, 655-685].                  #
#                                                                            #
# The current version of the core CIF dictionary is obtainable from          #
# ftp://ftp.iucr.org/pub/cif_core.dic.                                       #
#                                                                            #
# Software is freely available for graphical display of the structure(s)     #
# in this CIF. For information consult the CIF software page                 #
# http://www.iucr.org/resources/cif/software.                                #
#                                                                            #
# This file may be used for bona fide research purposes within the           #
# scientific community so long as proper attribution is given to the journal # 
# article from which it was obtained.                                        #
#                                                                            #
##############################################################################
data_global
_audit_creation_method     'form.cif (version 2.0)'
_journal_data_validation_number     ?
_journal_date_recd_electronic     2012-03-21
_journal_date_accepted     2012-03-23
_journal_name_full     'Acta Crystallographica, Section E'
_journal_year     2012
_journal_volume     68
_journal_issue      4
_journal_page_first     o1246
_journal_page_last     o1246
_journal_paper_category     QO
_journal_paper_doi     10.1107/S1600536812012603
_journal_coeditor_code     SJ5222
_publ_contact_author_name     'Prof. Uk Lee'
_publ_contact_author_address
;
 Department of Chemistry, Pukyong National University, 599-1 Daeyeon 3-dong
 Nam-gu, Busan 608-737, Republic of Korea
;
_publ_contact_author_email     'uklee@pknu.ac.kr'
_publ_contact_author_fax     '+82-51-629-5583'
_publ_contact_author_phone     '+82-51-629-5596'
_publ_section_title
;
1-(4-Bromophenylsulfinyl)-2-methylnaphtho[2,1-<i>b</i>]furan
;
loop_
    _publ_author_name
    _publ_author_address
    'Choi, Hong Dae'
;
 Department of Chemistry, Dongeui University, San 24 Kaya-dong Busanjin-gu,
 Busan 614-714, Republic of Korea
;
    'Seo, Pil Ja'
;
 Department of Chemistry, Dongeui University, San 24 Kaya-dong Busanjin-gu,
 Busan 614-714, Republic of Korea
;
    'Lee, Uk'
;
 Department of Chemistry, Pukyong National University, 599-1 Daeyeon 3-dong
 Nam-gu, Busan 608-737, Republic of Korea
;
data_I
_chemical_name_systematic
;
1-(4-Bromophenylsulfinyl)-2-methylnaphtho[2,1-<i>b</i>]furan
;
_chemical_name_common     ?
_chemical_formula_moiety     'C19 H13 Br O2 S'
_chemical_formula_sum     'C19 H13 Br O2 S'
_chemical_formula_iupac     'C19 H13 Br O2 S'
_chemical_formula_weight     385.26
_chemical_melting_point     ?
_symmetry_cell_setting     triclinic
_symmetry_space_group_name_H-M     'P -1'
_symmetry_space_group_name_Hall     '-P 1'
loop_
    _symmetry_equiv_pos_as_xyz
    'x, y, z'
    '-x, -y, -z'
_cell_length_a     8.71240(10)
_cell_length_b     9.48570(10)
_cell_length_c     10.28980(10)
_cell_angle_alpha     82.8830(10)
_cell_angle_beta     71.1260(10)
_cell_angle_gamma     75.6720(10)
_cell_volume     778.738(15)
_cell_formula_units_Z     2
_cell_measurement_reflns_used     7454
_cell_measurement_theta_min     2.53
_cell_measurement_theta_max     28.25
_cell_measurement_temperature     173(2)
_exptl_crystal_description     'block'
_exptl_crystal_colour     'colourless'
_exptl_crystal_size_max     0.33
_exptl_crystal_size_mid     0.29
_exptl_crystal_size_min     0.27
_exptl_crystal_density_diffrn     1.643
_exptl_crystal_density_meas     ?
_exptl_crystal_density_method     'not measured'
_exptl_crystal_F_000     388
_exptl_absorpt_coefficient_mu     2.780
_exptl_absorpt_correction_type     multi-scan
_exptl_absorpt_process_details     '(<i>SADABS</i>; Bruker, 2009)'
_exptl_absorpt_correction_T_min     0.4616
_exptl_absorpt_correction_T_max     0.5174
_exptl_special_details
;
;
_diffrn_ambient_temperature     173(2)
_diffrn_radiation_type     MoK\a
_diffrn_radiation_wavelength     0.71073
_diffrn_radiation_source     'rotating anode'
_diffrn_radiation_monochromator     'graphite multilayer'
_diffrn_measurement_device_type     'Bruker SMART APEXII CCD'
_diffrn_measurement_method     '\f and \w scans'
_diffrn_detector_area_resol_mean     10.0
_diffrn_reflns_number     14577
_diffrn_reflns_av_R_equivalents     0.0306
_diffrn_reflns_av_sigmaI/netI     0.0278
_diffrn_reflns_theta_min     2.09
_diffrn_reflns_theta_max     28.25
_diffrn_reflns_theta_full     28.25
_diffrn_measured_fraction_theta_max     0.998
_diffrn_measured_fraction_theta_full     0.998
_diffrn_reflns_limit_h_min     -11
_diffrn_reflns_limit_h_max     11
_diffrn_reflns_limit_k_min     -12
_diffrn_reflns_limit_k_max     12
_diffrn_reflns_limit_l_min     -13
_diffrn_reflns_limit_l_max     13
_diffrn_standards_number     0
_diffrn_standards_interval_count     ?
_diffrn_standards_interval_time     ?
_diffrn_standards_decay_%     ?
_refine_special_details
;
 Refinement of F^2^ against ALL reflections.  The weighted R-factor wR and
 goodness of fit S are based on F^2^, conventional R-factors R are based
 on F, with F set to zero for negative F^2^. The threshold expression of
 F^2^ > 2sigma(F^2^) is used only for calculating R-factors(gt) etc. and is
 not relevant to the choice of reflections for refinement.  R-factors based
 on F^2^ are statistically about twice as large as those based on F, and R-
 factors based on ALL data will be even larger.
;
_reflns_number_total     3853
_reflns_number_gt     3461
_reflns_threshold_expression     I>2\s(I)
_refine_ls_structure_factor_coef     Fsqd
_refine_ls_matrix_type     full
_refine_ls_R_factor_all     0.0342
_refine_ls_R_factor_gt     0.0299
_refine_ls_wR_factor_gt     0.0781
_refine_ls_wR_factor_ref     0.0801
_refine_ls_goodness_of_fit_ref     1.054
_refine_ls_restrained_S_all     1.054
_refine_ls_number_reflns     3853
_refine_ls_number_parameters     209
_refine_ls_number_restraints     0
_refine_ls_hydrogen_treatment     constr
_refine_ls_weighting_scheme     calc
_refine_ls_weighting_details
         'calc w=1/[\s^2^(Fo^2^)+(0.0424P)^2^+0.3115P] where P=(Fo^2^+2Fc^2^)/3'
_atom_sites_solution_hydrogens     difmap
_atom_sites_solution_primary     direct
_atom_sites_solution_secondary     difmap
_refine_ls_shift/su_max     0.002
_refine_ls_shift/su_mean     0.000
_refine_diff_density_max     0.617
_refine_diff_density_min     -0.598
_refine_ls_extinction_method     none
_refine_ls_extinction_coef     ?
loop_
    _atom_type_symbol
    _atom_type_description
    _atom_type_scat_dispersion_real
    _atom_type_scat_dispersion_imag
    _atom_type_scat_source
    'C' 'C' 0.0033 0.0016
                         'International Tables Vol C Tables 4.2.6.8 and 6.1.1.4'
    'H' 'H' 0.0000 0.0000
                         'International Tables Vol C Tables 4.2.6.8 and 6.1.1.4'
    'O' 'O' 0.0106 0.0060
                         'International Tables Vol C Tables 4.2.6.8 and 6.1.1.4'
    'S' 'S' 0.1246 0.1234
                         'International Tables Vol C Tables 4.2.6.8 and 6.1.1.4'
    'Br' 'Br' -0.2901 2.4595
                         'International Tables Vol C Tables 4.2.6.8 and 6.1.1.4'
_computing_data_collection     '<i>APEX2</i> (Bruker, 2009)'
_computing_cell_refinement     '<i>SAINT</i> (Bruker, 2009)'
_computing_data_reduction     '<i>SAINT</i> (Bruker, 2009)'
_computing_structure_solution     '<i>SHELXS97</i> (Sheldrick, 2008)'
_computing_structure_refinement     '<i>SHELXL97</i> (Sheldrick, 2008)'
_computing_molecular_graphics
        '<i>ORTEP-3</i> (Farrugia, 1997) and <i>DIAMOND</i> (Brandenburg, 1998)'
_computing_publication_material     '<i>SHELXL97</i> (Sheldrick, 2008)'
loop_
    _atom_site_type_symbol
    _atom_site_label
    _atom_site_fract_x
    _atom_site_fract_y
    _atom_site_fract_z
    _atom_site_U_iso_or_equiv
    _atom_site_adp_type
    _atom_site_calc_flag
    _atom_site_refinement_flags
    _atom_site_occupancy
    _atom_site_symmetry_multiplicity
    _atom_site_disorder_assembly
    _atom_site_disorder_group
    Br Br1 1.00152(2) -0.12635(2) -0.16983(2) 0.03951(8) Uani d . 1 2 . .
    S S1 0.35059(5) 0.29100(5) 0.20858(4) 0.02531(10) Uani d . 1 2 . .
    O O1 0.39380(18) 0.19036(15) 0.57662(13) 0.0339(3) Uani d . 1 2 . .
    O O2 0.34216(16) 0.44277(15) 0.14815(14) 0.0308(3) Uani d . 1 2 . .
    C C1 0.4076(2) 0.27335(19) 0.36023(17) 0.0248(3) Uani d . 1 2 . .
    C C2 0.5387(2) 0.31553(19) 0.39413(17) 0.0241(3) Uani d . 1 2 . .
    C C3 0.6643(2) 0.39490(19) 0.32814(17) 0.0236(3) Uani d . 1 2 . .
    C C4 0.6876(2) 0.46220(19) 0.19438(17) 0.0243(3) Uani d . 1 2 . .
    H H4 0.6154 0.4567 0.1439 0.029 Uiso calc R 1 2 . .
    C C5 0.8127(2) 0.5349(2) 0.1373(2) 0.0295(4) Uani d . 1 2 . .
    H H5 0.8265 0.5795 0.0475 0.035 Uiso calc R 1 2 . .
    C C6 0.9214(2) 0.5446(2) 0.2102(2) 0.0357(4) Uani d . 1 2 . .
    H H6 1.0098 0.5933 0.1689 0.043 Uiso calc R 1 2 . .
    C C7 0.8993(3) 0.4836(2) 0.3402(2) 0.0357(4) Uani d . 1 2 . .
    H H7 0.9721 0.4918 0.3892 0.043 Uiso calc R 1 2 . .
    C C8 0.7706(2) 0.4086(2) 0.40403(19) 0.0295(4) Uani d . 1 2 . .
    C C9 0.7452(3) 0.3495(2) 0.5420(2) 0.0357(4) Uani d . 1 2 . .
    H H9 0.8165 0.3611 0.5910 0.043 Uiso calc R 1 2 . .
    C C10 0.6220(3) 0.2772(2) 0.60542(19) 0.0353(4) Uani d . 1 2 . .
    H H10 0.6045 0.2392 0.6976 0.042 Uiso calc R 1 2 . .
    C C11 0.5225(2) 0.2618(2) 0.52789(18) 0.0293(4) Uani d . 1 2 . .
    C C12 0.3248(2) 0.2003(2) 0.47280(19) 0.0301(4) Uani d . 1 2 . .
    C C13 0.1834(3) 0.1278(3) 0.5032(2) 0.0419(5) Uani d . 1 2 . .
    H H13A 0.1309 0.1541 0.4299 0.063 Uiso calc R 1 2 . .
    H H13B 0.1017 0.1594 0.5912 0.063 Uiso calc R 1 2 . .
    H H13C 0.2243 0.0219 0.5087 0.063 Uiso calc R 1 2 . .
    C C14 0.5374(2) 0.17880(19) 0.10434(17) 0.0234(3) Uani d . 1 2 . .
    C C15 0.5817(3) 0.0335(2) 0.14588(19) 0.0313(4) Uani d . 1 2 . .
    H H15 0.5173 -0.0031 0.2308 0.038 Uiso calc R 1 2 . .
    C C16 0.7191(3) -0.0578(2) 0.0640(2) 0.0333(4) Uani d . 1 2 . .
    H H16 0.7497 -0.1574 0.0916 0.040 Uiso calc R 1 2 . .
    C C17 0.8116(2) -0.0017(2) -0.05890(19) 0.0283(4) Uani d . 1 2 . .
    C C18 0.7683(2) 0.1426(2) -0.10104(18) 0.0286(4) Uani d . 1 2 . .
    H H18 0.8335 0.1792 -0.1855 0.034 Uiso calc R 1 2 . .
    C C19 0.6289(2) 0.2341(2) -0.01936(17) 0.0259(3) Uani d . 1 2 . .
    H H19 0.5970 0.3332 -0.0480 0.031 Uiso calc R 1 2 . .
loop_
    _atom_site_aniso_label
    _atom_site_aniso_U_11
    _atom_site_aniso_U_22
    _atom_site_aniso_U_33
    _atom_site_aniso_U_12
    _atom_site_aniso_U_13
    _atom_site_aniso_U_23
    Br1 0.03626(13) 0.03675(14) 0.04460(13) -0.00190(9) -0.01114(9) -0.01442(9)
    S1 0.0229(2) 0.0272(2) 0.0268(2) -0.00701(17) -0.01025(16) 0.00538(16)
    O1 0.0371(7) 0.0337(8) 0.0231(6) -0.0025(6) -0.0056(5) 0.0069(5)
    O2 0.0278(6) 0.0283(7) 0.0344(7) -0.0035(5) -0.0129(5) 0.0092(5)
    C1 0.0234(8) 0.0242(9) 0.0231(8) -0.0015(7) -0.0060(6) 0.0016(6)
    C2 0.0258(8) 0.0217(8) 0.0212(7) 0.0024(6) -0.0078(6) -0.0021(6)
    C3 0.0239(8) 0.0210(8) 0.0239(8) 0.0013(6) -0.0079(6) -0.0047(6)
    C4 0.0247(8) 0.0214(8) 0.0261(8) -0.0015(7) -0.0089(6) -0.0025(6)
    C5 0.0287(9) 0.0254(9) 0.0324(9) -0.0046(7) -0.0069(7) -0.0034(7)
    C6 0.0304(9) 0.0314(11) 0.0481(11) -0.0095(8) -0.0112(8) -0.0084(8)
    C7 0.0330(10) 0.0342(11) 0.0458(11) -0.0035(8) -0.0194(9) -0.0117(8)
    C8 0.0307(9) 0.0272(10) 0.0318(9) 0.0023(7) -0.0147(7) -0.0092(7)
    C9 0.0418(11) 0.0343(11) 0.0346(10) 0.0050(8) -0.0240(9) -0.0080(8)
    C10 0.0452(11) 0.0334(11) 0.0232(8) 0.0054(9) -0.0152(8) -0.0022(7)
    C11 0.0313(9) 0.0271(9) 0.0240(8) 0.0020(7) -0.0077(7) -0.0001(7)
    C12 0.0284(9) 0.0273(10) 0.0272(8) -0.0004(7) -0.0040(7) 0.0026(7)
    C13 0.0353(11) 0.0409(12) 0.0419(11) -0.0124(9) -0.0024(9) 0.0092(9)
    C14 0.0276(8) 0.0228(9) 0.0229(8) -0.0076(7) -0.0114(6) 0.0020(6)
    C15 0.0411(10) 0.0259(10) 0.0266(8) -0.0120(8) -0.0092(8) 0.0058(7)
    C16 0.0460(11) 0.0202(9) 0.0339(9) -0.0064(8) -0.0143(8) 0.0017(7)
    C17 0.0314(9) 0.0274(9) 0.0300(9) -0.0063(7) -0.0132(7) -0.0061(7)
    C18 0.0326(9) 0.0314(10) 0.0236(8) -0.0103(8) -0.0096(7) 0.0018(7)
    C19 0.0325(9) 0.0229(9) 0.0245(8) -0.0073(7) -0.0130(7) 0.0044(6)
_geom_special_details
;
 All esds (except the esd in the dihedral angle between two l.s. planes)
 are estimated using the full covariance matrix.  The cell esds are taken
 into account individually in the estimation of esds in distances, angles
 and torsion angles; correlations between esds in cell parameters are only
 used when they are defined by crystal symmetry.  An approximate (isotropic)
 treatment of cell esds is used for estimating esds involving l.s. planes.
;
loop_
    _geom_bond_atom_site_label_1
    _geom_bond_atom_site_label_2
    _geom_bond_site_symmetry_2
    _geom_bond_distance
    _geom_bond_publ_flag
    Br1 C17 . 1.8932(19) ?
    S1 O2 . 1.4899(13) ?
    S1 C1 . 1.7621(17) ?
    S1 C14 . 1.7966(19) ?
    O1 C12 . 1.369(2) ?
    O1 C11 . 1.378(2) ?
    C1 C12 . 1.360(2) ?
    C1 C2 . 1.451(2) ?
    C2 C11 . 1.382(2) ?
    C2 C3 . 1.424(2) ?
    C3 C4 . 1.417(2) ?
    C3 C8 . 1.427(2) ?
    C4 C5 . 1.366(2) ?
    C4 H4 . 0.9500 ?
    C5 C6 . 1.411(3) ?
    C5 H5 . 0.9500 ?
    C6 C7 . 1.363(3) ?
    C6 H6 . 0.9500 ?
    C7 C8 . 1.413(3) ?
    C7 H7 . 0.9500 ?
    C8 C9 . 1.428(3) ?
    C9 C10 . 1.360(3) ?
    C9 H9 . 0.9500 ?
    C10 C11 . 1.395(3) ?
    C10 H10 . 0.9500 ?
    C12 C13 . 1.486(3) ?
    C13 H13A . 0.9800 ?
    C13 H13B . 0.9800 ?
    C13 H13C . 0.9800 ?
    C14 C19 . 1.384(2) ?
    C14 C15 . 1.389(3) ?
    C15 C16 . 1.381(3) ?
    C15 H15 . 0.9500 ?
    C16 C17 . 1.385(3) ?
    C16 H16 . 0.9500 ?
    C17 C18 . 1.380(3) ?
    C18 C19 . 1.390(3) ?
    C18 H18 . 0.9500 ?
    C19 H19 . 0.9500 ?
loop_
    _geom_angle_atom_site_label_1
    _geom_angle_atom_site_label_2
    _geom_angle_atom_site_label_3
    _geom_angle_site_symmetry_1
    _geom_angle_site_symmetry_3
    _geom_angle
    _geom_angle_publ_flag
    O2 S1 C1 . . 110.36(8) ?
    O2 S1 C14 . . 107.32(8) ?
    C1 S1 C14 . . 97.62(8) ?
    C12 O1 C11 . . 106.47(13) ?
    C12 C1 C2 . . 107.38(15) ?
    C12 C1 S1 . . 119.35(14) ?
    C2 C1 S1 . . 133.18(13) ?
    C11 C2 C3 . . 118.75(16) ?
    C11 C2 C1 . . 104.35(15) ?
    C3 C2 C1 . . 136.87(15) ?
    C4 C3 C2 . . 124.19(15) ?
    C4 C3 C8 . . 118.74(16) ?
    C2 C3 C8 . . 117.06(15) ?
    C5 C4 C3 . . 120.72(16) ?
    C5 C4 H4 . . 119.6 ?
    C3 C4 H4 . . 119.6 ?
    C4 C5 C6 . . 120.68(17) ?
    C4 C5 H5 . . 119.7 ?
    C6 C5 H5 . . 119.7 ?
    C7 C6 C5 . . 119.72(18) ?
    C7 C6 H6 . . 120.1 ?
    C5 C6 H6 . . 120.1 ?
    C6 C7 C8 . . 121.57(17) ?
    C6 C7 H7 . . 119.2 ?
    C8 C7 H7 . . 119.2 ?
    C7 C8 C3 . . 118.50(17) ?
    C7 C8 C9 . . 121.04(17) ?
    C3 C8 C9 . . 120.45(18) ?
    C10 C9 C8 . . 122.03(18) ?
    C10 C9 H9 . . 119.0 ?
    C8 C9 H9 . . 119.0 ?
    C9 C10 C11 . . 116.45(17) ?
    C9 C10 H10 . . 121.8 ?
    C11 C10 H10 . . 121.8 ?
    O1 C11 C2 . . 111.20(16) ?
    O1 C11 C10 . . 123.59(16) ?
    C2 C11 C10 . . 125.21(18) ?
    C1 C12 O1 . . 110.59(16) ?
    C1 C12 C13 . . 133.92(18) ?
    O1 C12 C13 . . 115.46(16) ?
    C12 C13 H13A . . 109.5 ?
    C12 C13 H13B . . 109.5 ?
    H13A C13 H13B . . 109.5 ?
    C12 C13 H13C . . 109.5 ?
    H13A C13 H13C . . 109.5 ?
    H13B C13 H13C . . 109.5 ?
    C19 C14 C15 . . 120.80(17) ?
    C19 C14 S1 . . 120.37(14) ?
    C15 C14 S1 . . 118.69(13) ?
    C16 C15 C14 . . 120.14(17) ?
    C16 C15 H15 . . 119.9 ?
    C14 C15 H15 . . 119.9 ?
    C15 C16 C17 . . 118.89(18) ?
    C15 C16 H16 . . 120.6 ?
    C17 C16 H16 . . 120.6 ?
    C18 C17 C16 . . 121.34(18) ?
    C18 C17 Br1 . . 119.83(14) ?
    C16 C17 Br1 . . 118.84(15) ?
    C17 C18 C19 . . 119.77(16) ?
    C17 C18 H18 . . 120.1 ?
    C19 C18 H18 . . 120.1 ?
    C14 C19 C18 . . 119.05(16) ?
    C14 C19 H19 . . 120.5 ?
    C18 C19 H19 . . 120.5 ?
loop_
    _geom_torsion_atom_site_label_1
    _geom_torsion_atom_site_label_2
    _geom_torsion_atom_site_label_3
    _geom_torsion_atom_site_label_4
    _geom_torsion_site_symmetry_1
    _geom_torsion_site_symmetry_2
    _geom_torsion_site_symmetry_3
    _geom_torsion_site_symmetry_4
    _geom_torsion
    _geom_torsion_publ_flag
    O2 S1 C1 C12 . . . . 135.73(15) ?
    C14 S1 C1 C12 . . . . -112.55(16) ?
    O2 S1 C1 C2 . . . . -48.3(2) ?
    C14 S1 C1 C2 . . . . 63.40(19) ?
    C12 C1 C2 C11 . . . . 0.2(2) ?
    S1 C1 C2 C11 . . . . -176.07(15) ?
    C12 C1 C2 C3 . . . . -177.9(2) ?
    S1 C1 C2 C3 . . . . 5.8(3) ?
    C11 C2 C3 C4 . . . . -176.38(17) ?
    C1 C2 C3 C4 . . . . 1.6(3) ?
    C11 C2 C3 C8 . . . . 2.4(3) ?
    C1 C2 C3 C8 . . . . -179.6(2) ?
    C2 C3 C4 C5 . . . . -179.11(17) ?
    C8 C3 C4 C5 . . . . 2.1(3) ?
    C3 C4 C5 C6 . . . . 0.0(3) ?
    C4 C5 C6 C7 . . . . -1.5(3) ?
    C5 C6 C7 C8 . . . . 0.9(3) ?
    C6 C7 C8 C3 . . . . 1.2(3) ?
    C6 C7 C8 C9 . . . . -177.87(19) ?
    C4 C3 C8 C7 . . . . -2.7(3) ?
    C2 C3 C8 C7 . . . . 178.44(17) ?
    C4 C3 C8 C9 . . . . 176.43(17) ?
    C2 C3 C8 C9 . . . . -2.5(3) ?
    C7 C8 C9 C10 . . . . 179.9(2) ?
    C3 C8 C9 C10 . . . . 0.8(3) ?
    C8 C9 C10 C11 . . . . 0.9(3) ?
    C12 O1 C11 C2 . . . . -0.9(2) ?
    C12 O1 C11 C10 . . . . 178.95(18) ?
    C3 C2 C11 O1 . . . . 178.96(15) ?
    C1 C2 C11 O1 . . . . 0.4(2) ?
    C3 C2 C11 C10 . . . . -0.8(3) ?
    C1 C2 C11 C10 . . . . -179.41(18) ?
    C9 C10 C11 O1 . . . . 179.36(18) ?
    C9 C10 C11 C2 . . . . -0.9(3) ?
    C2 C1 C12 O1 . . . . -0.8(2) ?
    S1 C1 C12 O1 . . . . 176.13(13) ?
    C2 C1 C12 C13 . . . . -178.5(2) ?
    S1 C1 C12 C13 . . . . -1.6(3) ?
    C11 O1 C12 C1 . . . . 1.0(2) ?
    C11 O1 C12 C13 . . . . 179.19(18) ?
    O2 S1 C14 C19 . . . . -9.52(16) ?
    C1 S1 C14 C19 . . . . -123.69(14) ?
    O2 S1 C14 C15 . . . . 174.66(14) ?
    C1 S1 C14 C15 . . . . 60.49(15) ?
    C19 C14 C15 C16 . . . . 0.4(3) ?
    S1 C14 C15 C16 . . . . 176.20(15) ?
    C14 C15 C16 C17 . . . . 0.4(3) ?
    C15 C16 C17 C18 . . . . -0.5(3) ?
    C15 C16 C17 Br1 . . . . 179.21(14) ?
    C16 C17 C18 C19 . . . . -0.2(3) ?
    Br1 C17 C18 C19 . . . . -179.89(13) ?
    C15 C14 C19 C18 . . . . -1.1(3) ?
    S1 C14 C19 C18 . . . . -176.81(13) ?
    C17 C18 C19 C14 . . . . 1.0(3) ?
loop_
    _geom_hbond_atom_site_label_D
    _geom_hbond_atom_site_label_H
    _geom_hbond_atom_site_label_A
    _geom_hbond_site_symmetry_A
    _geom_hbond_distance_DH
    _geom_hbond_distance_HA
    _geom_hbond_distance_DA
    _geom_hbond_angle_DHA
    C19 H19 O2 2_665 0.95 2.35 3.221(2) 152.2
_iucr_refine_instructions_details
;
TITL 1156 IN P-1
CELL  0.71073  8.71240  9.48570 10.28980 82.88300 71.12600 75.67200
ZERR 2  0.00010  0.00010  0.00010  0.00100  0.00100  0.00100
LATT 1
SFAC C H O S BR
UNIT 38 26 4 2 2
TEMP -100
L.S. 15
PLAN 30
FMAP 2
BOND
ACTA
CONF
BOND $H
EQIV $1 1-X, 1-Y, -Z
HTAB C19 O2_$1
MPLA 13 C1 C2 C3 C4 C5 C6 C7 C8 C9 C10 C11 O1 C12
MPLA 6 C14 C15 C16 C17 C18 C19
SIZE 0.273 0.294 0.329
WGHT    0.042400    0.311500
FVAR       0.25518
BR1   5    1.001524   -0.126350   -0.169833    11.00000    0.03626    0.03675 =
         0.04460   -0.01442   -0.01114   -0.00190
S1    4    0.350588    0.291001    0.208581    11.00000    0.02291    0.02721 =
         0.02681    0.00538   -0.01025   -0.00701
O1    3    0.393802    0.190364    0.576624    11.00000    0.03713    0.03370 =
         0.02311    0.00687   -0.00560   -0.00250
O2    3    0.342161    0.442768    0.148151    11.00000    0.02784    0.02825 =
         0.03439    0.00921   -0.01290   -0.00353
C1    1    0.407595    0.273351    0.360225    11.00000    0.02340    0.02417 =
         0.02307    0.00162   -0.00600   -0.00148
C2    1    0.538679    0.315529    0.394133    11.00000    0.02578    0.02175 =
         0.02125   -0.00208   -0.00781    0.00241
C3    1    0.664329    0.394896    0.328144    11.00000    0.02390    0.02103 =
         0.02392   -0.00468   -0.00786    0.00131
C4    1    0.687590    0.462203    0.194376    11.00000    0.02473    0.02135 =
         0.02605   -0.00254   -0.00886   -0.00151
AFIX  43
H4    2    0.615412    0.456673    0.143890    11.00000   -1.20000
AFIX   0
C5    1    0.812665    0.534936    0.137261    11.00000    0.02871    0.02542 =
         0.03238   -0.00340   -0.00694   -0.00462
AFIX  43
H5    2    0.826530    0.579476    0.047503    11.00000   -1.20000
AFIX   0
C6    1    0.921439    0.544581    0.210193    11.00000    0.03039    0.03140 =
         0.04807   -0.00842   -0.01119   -0.00946
AFIX  43
H6    2    1.009758    0.593335    0.168859    11.00000   -1.20000
AFIX   0
C7    1    0.899298    0.483648    0.340244    11.00000    0.03298    0.03416 =
         0.04581   -0.01166   -0.01941   -0.00346
AFIX  43
H7    2    0.972128    0.491793    0.389162    11.00000   -1.20000
AFIX   0
C8    1    0.770565    0.408643    0.404035    11.00000    0.03074    0.02716 =
         0.03179   -0.00916   -0.01465    0.00229
C9    1    0.745156    0.349527    0.541992    11.00000    0.04185    0.03433 =
         0.03455   -0.00805   -0.02403    0.00499
AFIX  43
H9    2    0.816527    0.361079    0.590950    11.00000   -1.20000
AFIX   0
C10   1    0.621964    0.277222    0.605422    11.00000    0.04516    0.03344 =
         0.02316   -0.00224   -0.01515    0.00537
AFIX  43
H10   2    0.604511    0.239196    0.697633    11.00000   -1.20000
AFIX   0
C11   1    0.522549    0.261844    0.527890    11.00000    0.03134    0.02712 =
         0.02405   -0.00008   -0.00775    0.00202
C12   1    0.324841    0.200337    0.472799    11.00000    0.02840    0.02730 =
         0.02715    0.00261   -0.00399   -0.00036
C13   1    0.183371    0.127756    0.503229    11.00000    0.03527    0.04086 =
         0.04189    0.00923   -0.00239   -0.01240
AFIX 137
H13A  2    0.130883    0.154114    0.429925    11.00000   -1.50000
H13B  2    0.101664    0.159395    0.591166    11.00000   -1.50000
H13C  2    0.224265    0.021890    0.508663    11.00000   -1.50000
AFIX   0
C14   1    0.537373    0.178801    0.104343    11.00000    0.02760    0.02278 =
         0.02287    0.00204   -0.01139   -0.00763
C15   1    0.581680    0.033527    0.145877    11.00000    0.04112    0.02595 =
         0.02662    0.00583   -0.00920   -0.01205
AFIX  43
H15   2    0.517341   -0.003137    0.230760    11.00000   -1.20000
AFIX   0
C16   1    0.719109   -0.057800    0.064039    11.00000    0.04603    0.02018 =
         0.03386    0.00174   -0.01430   -0.00640
AFIX  43
H16   2    0.749688   -0.157435    0.091604    11.00000   -1.20000
AFIX   0
C17   1    0.811586   -0.001657   -0.058900    11.00000    0.03142    0.02738 =
         0.03000   -0.00605   -0.01323   -0.00628
C18   1    0.768270    0.142563   -0.101035    11.00000    0.03256    0.03141 =
         0.02364    0.00181   -0.00964   -0.01028
AFIX  43
H18   2    0.833453    0.179158   -0.185548    11.00000   -1.20000
AFIX   0
C19   1    0.628912    0.234091   -0.019363    11.00000    0.03255    0.02292 =
         0.02450    0.00437   -0.01297   -0.00730
AFIX  43
H19   2    0.596972    0.333153   -0.048043    11.00000   -1.20000
HKLF 4
REM  1156 IN P-1
REM R1 =  0.0299 for   3461 Fo > 4sig(Fo)  and  0.0342 for all   3853 data
REM    209 parameters refined using      0 restraints
END
WGHT      0.0415      0.3215
REM Highest difference peak  0.617,  deepest hole -0.598,  1-sigma level  0.073
Q1    1   0.9343 -0.0919 -0.2062  11.00000  0.05    0.62
Q2    1   0.9769 -0.1762 -0.1128  11.00000  0.05    0.60
Q3    1   1.0624 -0.0763 -0.1769  11.00000  0.05    0.43
Q4    1   0.4605  0.3161  0.3745  11.00000  0.05    0.36
Q5    1   0.8341  0.4492  0.3657  11.00000  0.05    0.29
Q6    1   0.8565  0.5537  0.1778  11.00000  0.05    0.29
Q7    1   0.6772  0.4236  0.2698  11.00000  0.05    0.29
Q8    1   0.2651  0.2584  0.2005  11.00000  0.05    0.27
Q9    1   0.5223  0.2972  0.4608  11.00000  0.05    0.27
Q10   1   0.8105  0.0783 -0.0645  11.00000  0.05    0.26
Q11   1   0.3779  0.2150  0.4012  11.00000  0.05    0.26
Q12   1   0.5900  0.3621  0.3519  11.00000  0.05    0.26
Q13   1   0.3983  0.3644  0.1705  11.00000  0.05    0.26
Q14   1   0.4521  0.2351  0.5598  11.00000  0.05    0.25
Q15   1   0.7098  0.1837 -0.0576  11.00000  0.05    0.24
Q16   1   0.3841  0.2939  0.3079  11.00000  0.05    0.24
Q17   1   1.0899 -0.1719 -0.1190  11.00000  0.05    0.23
Q18   1   0.7366  0.3836  0.3633  11.00000  0.05    0.23
Q19   1   0.5683  0.2639  0.5714  11.00000  0.05    0.22
Q20   1   0.7561  0.3810  0.4705  11.00000  0.05    0.21
Q21   1   0.8033  0.5976 -0.0197  11.00000  0.05    0.21
Q22   1   0.9291 -0.1703 -0.1904  11.00000  0.05    0.21
Q23   1   0.5495  0.2028  0.7037  11.00000  0.05    0.21
Q24   1   0.9020 -0.1027  0.1861  11.00000  0.05    0.20
Q25   1   0.8779  0.5383  0.2835  11.00000  0.05    0.20
Q26   1   0.6140  0.2030  0.0539  11.00000  0.05    0.20
Q27   1   0.7655  0.0597 -0.0947  11.00000  0.05    0.20
Q28   1   0.8975  0.0217  0.0684  11.00000  0.05    0.19
Q29   1   0.2566  0.1615  0.4775  11.00000  0.05    0.19
Q30   1   0.4828  0.2392  0.8562  11.00000  0.05    0.19
;
