# Supplementary material for: 1-(4-Bromo­phenyl­sulfin­yl)-2-methyl­naphtho­[2,1-b]furan
Source: Acta Crystallogr Sect E Struct Rep Online. 2012 Mar 31;68(Pt 4):o1246. doi: 10.1107/S1600536812012603 (PMC3344175; doi:10.1107/S1600536812012603)
Supplement: Supplementary file 2 [file e-68-o1246-Isup2.hkl]

# 
# h,k,l, Fc-squared, Fo-squared, sigma(Fo-squared) and status flag 
# 
data_I
_shelx_title ' 1156 IN P-1' 
_shelx_refln_list_code          4 
_shelx_F_calc_maximum      136.80 
_exptl_crystal_F_000       388.00 
_reflns_d_resolution_high  0.7508 
 
loop_ 
 _symmetry_equiv_pos_as_xyz 
 'x, y, z' 
 '-x, -y, -z' 
 
_cell_length_a     8.7124 
_cell_length_b     9.4857 
_cell_length_c    10.2898 
_cell_angle_alpha  82.883 
_cell_angle_beta   71.126 
_cell_angle_gamma  75.672 
 
_shelx_F_squared_multiplier     1.000 
 
loop_ 
 _refln_index_h 
 _refln_index_k 
 _refln_index_l 
 _refln_F_squared_calc 
 _refln_F_squared_meas 
 _refln_F_squared_sigma 
 _refln_observed_status 
   1   0   0      390.16      432.01      6.57 o 
   2   0   0      431.37      436.05      7.53 o 
   3   0   0     5907.60     5113.03    121.00 o 
   4   0   0      240.28      249.99      5.33 o 
   5   0   0     1991.95     1989.48     38.59 o 
   6   0   0     1587.61     1464.05     25.15 o 
   7   0   0       11.67       12.23      2.55 o 
   8   0   0      285.34      257.05      9.97 o 
   9   0   0      432.96      423.28     14.99 o 
  10   0   0       36.08       37.12      4.99 o 
 -10   1   0      128.14      118.78     15.74 o 
  -9   1   0       11.02        8.94      4.45 o 
  -8   1   0      162.06      143.15      6.83 o 
  -7   1   0      676.96      614.80     19.54 o 
  -6   1   0      563.19      557.84     17.59 o 
  -5   1   0       81.52       85.18      3.00 o 
  -4   1   0     3252.92     3486.61     84.79 o 
  -3   1   0      340.32      333.48      7.36 o 
  -2   1   0     1027.16     1129.07     23.33 o 
  -1   1   0     2022.97     2200.99     39.88 o 
   0   1   0       79.85       74.28      2.97 o 
   1   1   0      572.66      613.12      8.57 o 
   2   1   0     3445.57     3448.01     55.59 o 
   3   1   0        9.32       12.37      0.74 o 
   4   1   0      651.97      618.79      8.82 o 
   5   1   0     4752.67     4770.02     75.08 o 
   6   1   0        8.41        6.76      0.72 o 
   7   1   0      756.55      709.86     14.60 o 
   8   1   0      149.84      132.90      5.42 o 
   9   1   0       64.23       58.15      4.76 o 
  10   1   0       71.15       72.20      5.59 o 
 -10   2   0       40.77       33.47      4.72 o 
  -9   2   0       12.41       12.58      3.42 o 
  -8   2   0       67.70       69.60      4.72 o 
  -7   2   0       20.48       19.35      2.93 o 
  -6   2   0      147.81      135.41      5.79 o 
  -5   2   0       14.35       12.89      1.90 o 
  -4   2   0       94.81      109.27      2.51 o 
  -3   2   0      923.90     1007.73     21.30 o 
  -2   2   0      578.54      671.26     14.05 o 
  -1   2   0     7335.20     6756.08    110.97 o 
   0   2   0      350.95      349.46     12.18 o 
   1   2   0     2076.23     2240.46     31.02 o 
   2   2   0      675.67      789.85     13.16 o 
   3   2   0       20.87       22.25      0.70 o 
   4   2   0      332.25      296.33      4.60 o 
   5   2   0      197.47      217.51      3.79 o 
   6   2   0        1.15        0.92      1.14 o 
   7   2   0      104.91       92.17      2.59 o 
   8   2   0      320.99      313.74      7.33 o 
   9   2   0       16.91       15.64      2.75 o 
  10   2   0       78.32       69.90      5.80 o 
  -9   3   0       71.78       53.33      4.82 o 
  -8   3   0       25.46       25.42      3.64 o 
  -7   3   0      149.90      148.23      6.61 o 
  -6   3   0      415.07      403.85     13.36 o 
  -5   3   0      179.32      180.82      6.76 o 
  -4   3   0      882.59      888.00     16.48 o 
  -3   3   0      542.11      546.73     12.37 o 
  -2   3   0      279.19      283.11      9.20 o 
  -1   3   0     4724.90     4750.72     77.83 o 
   0   3   0     2412.52     2544.77     52.26 o 
   1   3   0     2645.51     2748.21     37.32 o 
   2   3   0     3234.74     3334.39     49.55 o 
   3   3   0      840.97      903.21     13.76 o 
   4   3   0      246.52      211.04      3.50 o 
   5   3   0      524.47      513.35      7.76 o 
   6   3   0      104.54      106.98      2.53 o 
   7   3   0      401.80      402.84      8.01 o 
   8   3   0      106.21      117.45      3.41 o 
   9   3   0       60.31       57.47      2.88 o 
  10   3   0        8.85        4.43      2.21 o 
  -9   4   0       73.83       73.55      6.76 o 
  -8   4   0      321.59      315.78     13.21 o 
  -7   4   0      445.53      430.14     14.60 o 
  -6   4   0      265.13      254.41      9.34 o 
  -5   4   0      910.01      931.71     28.09 o 
  -4   4   0     1746.05     1753.37     41.40 o 
  -3   4   0     1397.44     1527.26     38.37 o 
  -2   4   0      934.78      935.22     31.30 o 
  -1   4   0     3662.78     3852.13     86.84 o 
   0   4   0      183.19      157.87      4.48 o 
   1   4   0     5123.04     5064.06    139.21 o 
   2   4   0      515.05      484.79      7.58 o 
   3   4   0      174.93      153.68      2.83 o 
   4   4   0     4947.72     4987.97     70.07 o 
   5   4   0      594.85      587.72      8.88 o 
   6   4   0      416.67      430.71      7.18 o 
   7   4   0      724.13      712.48     13.24 o 
   8   4   0      106.34      106.57      3.21 o 
   9   4   0      458.28      442.30      8.87 o 
  10   4   0       74.01       79.41      3.87 o 
  -8   5   0      167.26      160.02     11.67 o 
  -7   5   0       23.37       25.34      5.07 o 
  -6   5   0      192.33      190.90      7.76 o 
  -5   5   0       62.21       62.17      8.06 o 
  -4   5   0       58.06       58.23      3.18 o 
  -3   5   0     1015.84      996.52     25.41 o 
  -2   5   0      705.83      787.92     37.84 o 
  -1   5   0      144.67      145.51      4.19 o 
   0   5   0      949.84      881.85     21.38 o 
   1   5   0     1807.08     1929.26     34.31 o 
   2   5   0      999.80     1085.84     16.47 o 
   3   5   0      382.95      329.11      5.47 o 
   4   5   0      387.60      386.36      6.05 o 
   5   5   0      320.94      302.68      5.00 o 
   6   5   0      475.09      454.34      7.60 o 
   7   5   0       89.95       78.61      2.40 o 
   8   5   0       65.63       60.20      2.46 o 
   9   5   0      156.85      149.55      4.45 o 
  10   5   0        5.32        4.79      2.49 o 
  -8   6   0       11.50        6.45      5.84 o 
  -7   6   0        6.09        5.53      4.91 o 
  -6   6   0      126.15      124.39      9.83 o 
  -5   6   0      149.83      154.19     10.29 o 
  -4   6   0       30.02       27.15      3.07 o 
  -3   6   0      240.57      217.52      8.22 o 
  -2   6   0      105.88      105.15      5.15 o 
  -1   6   0       47.36       47.47      6.45 o 
   0   6   0       36.22       37.37      2.16 o 
   1   6   0      504.42      500.10     12.67 o 
   2   6   0       19.81       21.45      1.58 o 
   3   6   0       18.21       24.52      1.20 o 
   4   6   0       26.48       28.56      1.21 o 
   5   6   0      189.77      177.12      3.84 o 
   6   6   0      106.55      103.31      2.82 o 
   7   6   0       66.74       60.09      2.33 o 
   8   6   0      162.83      143.83      4.32 o 
   9   6   0       16.77       20.60      2.20 o 
  10   6   0        1.65       -0.81      2.01 o 
  -7   7   0        1.98        1.84      5.53 o 
  -6   7   0      687.02      689.08     34.09 o 
  -5   7   0      124.87      127.93     10.44 o 
  -4   7   0      223.40      234.81     14.13 o 
  -3   7   0      323.85      321.72     11.56 o 
  -2   7   0      110.07      101.68      5.48 o 
  -1   7   0      512.79      494.42     19.96 o 
   0   7   0     1754.94     1686.68     86.84 o 
   1   7   0        5.55       10.73      2.53 o 
   2   7   0      455.00      437.25     11.53 o 
   3   7   0      588.93      608.07     10.31 o 
   4   7   0        5.85        5.56      1.08 o 
   5   7   0     1144.60     1156.12     19.13 o 
   6   7   0      116.82      128.61      3.34 o 
   7   7   0        6.27        5.40      1.53 o 
   8   7   0      153.45      146.49      5.87 o 
   9   7   0       77.47       72.73      3.35 o 
  10   7   0        1.08        1.84      2.21 o 
  -6   8   0       70.91       74.79      8.75 o 
  -5   8   0      154.55      157.41     12.29 o 
  -4   8   0      626.23      599.24     30.25 o 
  -3   8   0      107.06      104.16      5.97 o 
  -2   8   0      159.25      150.14     12.75 o 
  -1   8   0     1146.86     1029.25     66.96 o 
   0   8   0      175.95      151.53      7.19 o 
   1   8   0      969.23      893.61     36.70 o 
   2   8   0      853.92      823.08     20.55 o 
   3   8   0       41.95       44.94      2.76 o 
   4   8   0      205.74      210.70      4.83 o 
   5   8   0     1151.35     1148.91     20.95 o 
   6   8   0      119.77      109.19      3.72 o 
   7   8   0      199.77      216.21      5.17 o 
   8   8   0      133.39      145.89      4.22 o 
   9   8   0        1.31       -1.28      2.13 o 
  -5   9   0      139.66      121.63     11.52 o 
  -4   9   0       13.82        9.21      5.84 o 
  -3   9   0        3.25        7.05      3.50 o 
  -2   9   0      424.28      415.97     23.11 o 
  -1   9   0      117.29       99.11      5.96 o 
   0   9   0       23.16       19.59      3.58 o 
   1   9   0      954.52      857.98     66.50 o 
   2   9   0       30.88       29.51      4.05 o 
   3   9   0       85.25       84.85      5.52 o 
   4   9   0      511.71      506.09     20.69 o 
   5   9   0       12.11       13.91      1.72 o 
   6   9   0      153.72      175.87      5.01 o 
   7   9   0       10.97       13.18      2.14 o 
   8   9   0        2.61        5.32      2.15 o 
   9   9   0       26.73       26.82      2.97 o 
  -4  10   0       18.44       34.40      7.83 o 
  -3  10   0        0.30       -2.46      5.22 o 
  -2  10   0       14.36       11.29      3.91 o 
  -1  10   0       86.77       71.23      7.99 o 
   0  10   0        2.22        4.75      3.42 o 
   1  10   0        0.05       -1.54      3.37 o 
   2  10   0       50.04       46.10      4.81 o 
   3  10   0       38.04       31.28      4.67 o 
   4  10   0       96.06       96.87      9.21 o 
   5  10   0        1.46        1.71      2.45 o 
   6  10   0      174.52      167.62      6.46 o 
   7  10   0       94.32       97.77      3.88 o 
   8  10   0        3.75        3.09      2.30 o 
  -2  11   0       83.63       85.60      9.44 o 
  -1  11   0       53.75       54.15      5.51 o 
   0  11   0        8.86        5.81      7.53 o 
   1  11   0      260.78      260.52     25.34 o 
   2  11   0        9.38        6.30      4.02 o 
   3  11   0       40.70       37.36      4.94 o 
   4  11   0      111.13      121.61      9.14 o 
   5  11   0        5.94        4.34      2.82 o 
   6  11   0       63.65       87.13      5.49 o 
   7  11   0       79.33       88.67      5.61 o 
   0  12   0      269.93      254.87     34.02 o 
   1  12   0      100.76      102.82      7.60 o 
   2  12   0        1.99       -1.86      4.07 o 
   3  12   0      420.80      420.61     37.24 o 
   4  12   0        8.20        8.47      5.03 o 
   5  12   0        7.63       -0.61      6.60 o 
  -4 -12   1       56.98       57.90      9.06 o 
  -3 -12   1       21.85       23.00      6.83 o 
  -2 -12   1        0.56        2.82      4.61 o 
  -1 -12   1       32.24       36.13      6.91 o 
   0 -12   1       33.81       30.35      5.48 o 
  -6 -11   1       63.18       69.82      5.22 o 
  -5 -11   1        4.29        1.62      3.28 o 
  -4 -11   1        0.53        2.61      2.89 o 
  -3 -11   1       16.43       23.12      5.09 o 
  -2 -11   1       60.22       63.43      5.97 o 
  -1 -11   1       32.94       28.67      5.14 o 
   0 -11   1      108.35      109.47      7.59 o 
   1 -11   1       10.94       15.09      4.61 o 
   2 -11   1       22.87       24.25      5.04 o 
  -7 -10   1       97.13      117.47      4.37 o 
  -6 -10   1      156.26      158.79      5.36 o 
  -5 -10   1       10.71       15.24      2.80 o 
  -4 -10   1      361.63      352.41     10.60 o 
  -3 -10   1        3.60        3.35      2.38 o 
  -2 -10   1      183.80      177.64     11.44 o 
  -1 -10   1      540.64      460.31     48.22 o 
   0 -10   1        3.73        6.99      5.38 o 
   1 -10   1       67.17       63.93      9.37 o 
   2 -10   1      220.74      215.71     22.42 o 
   3 -10   1        2.43       -0.67      3.78 o 
   4 -10   1       69.48       49.60      8.75 o 
  -8  -9   1       49.73       48.39      3.82 o 
  -7  -9   1      163.47      176.76      5.30 o 
  -6  -9   1       26.80       25.29      2.28 o 
  -5  -9   1      350.70      380.77      8.05 o 
  -4  -9   1       22.12       20.62      1.75 o 
  -3  -9   1       83.05       77.81      3.95 o 
  -2  -9   1      527.96      535.13     18.15 o 
  -1  -9   1      332.66      273.63     17.35 o 
   0  -9   1      163.81      146.41     17.05 o 
   1  -9   1      312.93      307.91     22.88 o 
   2  -9   1      275.51      264.53     12.59 o 
   3  -9   1      365.07      362.76     18.81 o 
   4  -9   1       57.73       47.30      7.99 o 
   5  -9   1      139.73      165.55     14.44 o 
  -9  -8   1        1.61        2.94      2.23 o 
  -8  -8   1      140.64      159.79      4.95 o 
  -7  -8   1       25.79       20.54      2.17 o 
  -6  -8   1        2.68        3.13      1.70 o 
  -5  -8   1     1311.17     1253.59     22.90 o 
  -4  -8   1      285.53      267.10      5.93 o 
  -3  -8   1      260.22      266.95      5.78 o 
  -2  -8   1      495.86      476.67     15.38 o 
  -1  -8   1        3.54        2.69      1.69 o 
   0  -8   1      417.16      381.40     31.25 o 
   1  -8   1       77.49       70.73      6.45 o 
   2  -8   1        2.99        1.23      2.69 o 
   3  -8   1      198.54      187.77     14.44 o 
   4  -8   1      186.65      162.48     12.44 o 
   5  -8   1        6.80        4.30      5.53 o 
   6  -8   1      127.18      140.21     12.29 o 
  -9  -7   1      107.82      117.05      4.14 o 
  -8  -7   1      107.67      109.60      3.86 o 
  -7  -7   1       28.77       39.57      2.19 o 
  -6  -7   1       41.90       42.19      2.06 o 
  -5  -7   1      344.39      321.42      6.18 o 
  -4  -7   1       19.78       21.28      1.37 o 
  -3  -7   1      132.99      135.56      3.13 o 
  -2  -7   1      896.34      912.74     18.75 o 
  -1  -7   1        3.48        6.86      1.38 o 
   0  -7   1       16.74       12.30      1.67 o 
   1  -7   1      624.88      569.26     45.23 o 
   2  -7   1      170.21      170.89      7.56 o 
   3  -7   1       38.44       30.09      3.43 o 
   4  -7   1       84.04       82.59      6.60 o 
   5  -7   1        0.08       -0.77      4.61 o 
   6  -7   1        2.86        3.07      5.38 o 
   7  -7   1       11.10        4.91      6.14 o 
 -10  -6   1        1.25       -0.35      3.85 o 
  -9  -6   1       61.35       62.71      4.40 o 
  -8  -6   1      475.43      485.65     12.46 o 
  -7  -6   1       58.25       48.62      2.40 o 
  -6  -6   1      422.87      435.79      7.47 o 
  -5  -6   1      360.95      362.60      6.31 o 
  -4  -6   1        7.94        7.15      1.01 o 
  -3  -6   1     2565.35     2560.48     38.40 o 
  -2  -6   1      724.88      732.20     11.43 o 
  -1  -6   1      131.15      129.77      3.03 o 
   0  -6   1     1647.40     1550.08     36.88 o 
   1  -6   1      324.02      302.83      8.19 o 
   2  -6   1      133.68      126.22      8.60 o 
   3  -6   1     2516.26     2388.42     71.42 o 
   4  -6   1       57.46       57.54      3.95 o 
   5  -6   1       15.58       14.13      4.76 o 
   6  -6   1      501.58      487.59     25.34 o 
   7  -6   1      152.74      135.30     11.06 o 
   8  -6   1       65.72       62.04      8.45 o 
 -10  -5   1       37.65       39.71      3.17 o 
  -9  -5   1      248.89      244.04     10.39 o 
  -8  -5   1        5.99        7.46      1.64 o 
  -7  -5   1      327.26      329.12      8.16 o 
  -6  -5   1      823.54      772.46     12.29 o 
  -5  -5   1       66.20       68.64      2.01 o 
  -4  -5   1     1095.80     1061.83     16.38 o 
  -3  -5   1     1674.69     1637.54     24.75 o 
  -2  -5   1       77.12       68.43      1.87 o 
  -1  -5   1     5323.29     5563.30     72.20 o 
   0  -5   1      498.24      417.97      9.45 o 
   1  -5   1      369.80      362.84      9.33 o 
   2  -5   1     2443.66     2479.86     51.84 o 
   3  -5   1      774.83      797.53     36.46 o 
   4  -5   1      800.74      818.55     20.38 o 
   5  -5   1      885.78      927.78     28.26 o 
   6  -5   1       87.97       96.92      9.60 o 
   7  -5   1      104.61      101.97      8.75 o 
   8  -5   1      393.66      395.45     21.81 o 
   9  -5   1        9.14       13.82      5.99 o 
 -10  -4   1       18.95       29.38      3.78 o 
  -9  -4   1       34.28       41.12      3.01 o 
  -8  -4   1      121.84      112.38      4.31 o 
  -7  -4   1      276.98      272.56      5.80 o 
  -6  -4   1       24.73       20.01      1.21 o 
  -5  -4   1       67.09       72.45      1.98 o 
  -4  -4   1      972.42     1049.06     16.09 o 
  -3  -4   1      389.60      462.51      7.40 o 
  -2  -4   1     1094.61     1141.34     18.38 o 
  -1  -4   1      804.57      800.03     12.15 o 
   0  -4   1       11.12       15.32      0.81 o 
   1  -4   1      117.76      112.77      3.70 o 
   2  -4   1      885.47      959.92     25.69 o 
   3  -4   1      353.73      375.61     11.61 o 
   4  -4   1      856.93      813.22     19.77 o 
   5  -4   1      138.56      144.71      6.03 o 
   6  -4   1      362.01      361.40     12.31 o 
   7  -4   1      317.01      329.92     11.83 o 
   8  -4   1       54.72       59.01      4.76 o 
   9  -4   1       57.12       63.52      5.43 o 
 -10  -3   1       23.23       18.27      4.20 o 
  -9  -3   1       18.91       21.03      4.71 o 
  -8  -3   1       21.30       25.37      2.03 o 
  -7  -3   1      275.07      258.68      5.40 o 
  -6  -3   1      178.52      165.62      3.26 o 
  -5  -3   1       33.13       37.77      1.81 o 
  -4  -3   1       54.78       91.56      2.02 o 
  -3  -3   1     1439.99     1571.72     25.13 o 
  -2  -3   1      235.36      239.41      3.96 o 
  -1  -3   1      245.62      241.28      3.90 o 
   0  -3   1       94.64       94.73      1.55 o 
   1  -3   1      207.63      267.51      7.28 o 
   2  -3   1        1.85        2.34      0.65 o 
   3  -3   1       13.04       18.04      0.94 o 
   4  -3   1       39.69       39.57      1.85 o 
   5  -3   1      214.18      215.93      8.29 o 
   6  -3   1       30.24       28.29      2.93 o 
   7  -3   1       15.96       12.10      2.88 o 
   8  -3   1       18.20       19.80      3.47 o 
   9  -3   1        0.04        1.71      3.47 o 
  10  -3   1      140.22      126.28      8.22 o 
 -10  -2   1      253.29      249.56     11.00 o 
  -9  -2   1       37.16       33.84      4.68 o 
  -8  -2   1       18.77       18.77      2.14 o 
  -7  -2   1     1219.92     1141.49     26.82 o 
  -6  -2   1      284.85      273.10      5.67 o 
  -5  -2   1     1766.99     1731.68     23.08 o 
  -4  -2   1      414.80      348.44      5.21 o 
  -3  -2   1       22.16       16.35      0.81 o 
  -2  -2   1     4832.36     4934.59     73.06 o 
  -1  -2   1     2723.54     2861.98     42.50 o 
   0  -2   1     4380.38     4226.41    118.08 o 
   1  -2   1     1390.95     1371.92     21.78 o 
   2  -2   1     3025.34     3175.69     74.12 o 
   3  -2   1      794.09      823.07     14.57 o 
   4  -2   1     3812.93     3911.18     67.75 o 
   5  -2   1      515.79      503.30     12.42 o 
   6  -2   1      328.21      288.04     14.67 o 
   7  -2   1      571.62      543.60     17.57 o 
   8  -2   1       88.20       82.81      6.45 o 
   9  -2   1       14.29        7.22      3.47 o 
  10  -2   1      261.29      246.46     10.57 o 
 -10  -1   1       10.62        9.67      4.07 o 
  -9  -1   1       97.36       90.92      7.14 o 
  -8  -1   1      422.46      383.36     13.53 o 
  -7  -1   1      185.52      169.74      7.11 o 
  -6  -1   1     1036.76     1008.45     17.56 o 
  -5  -1   1      648.02      598.35      9.18 o 
  -4  -1   1     1369.90     1493.57     20.27 o 
  -3  -1   1     3841.93     3850.17     76.64 o 
  -2  -1   1     5827.02     5249.53     92.95 o 
  -1  -1   1     2101.50     2195.74     26.79 o 
   0  -1   1    13841.49    11794.85    257.34 o 
   1  -1   1       21.51       25.95      1.49 o 
   2  -1   1      501.19      505.82      8.16 o 
   3  -1   1     2501.21     2453.56     40.26 o 
   4  -1   1     2326.51     2358.01     40.69 o 
   5  -1   1      809.64      844.61     16.83 o 
   6  -1   1      760.58      720.93     14.56 o 
   7  -1   1      328.10      308.44     14.13 o 
   8  -1   1      286.69      275.31     18.35 o 
   9  -1   1     1215.21     1109.86     57.67 o 
  10  -1   1        2.71        2.57      3.69 o 
 -10   0   1        4.49        6.25      3.89 o 
  -9   0   1      227.48      224.10     10.75 o 
  -8   0   1        0.67        0.89      2.66 o 
  -7   0   1       34.07       37.77      3.42 o 
  -6   0   1     1034.69     1022.97     30.93 o 
  -5   0   1       47.59       36.58      1.90 o 
  -4   0   1      537.55      562.47     11.24 o 
  -3   0   1      593.38      618.80     10.47 o 
  -2   0   1      357.87      369.57      6.90 o 
  -1   0   1     1700.94     1885.65     38.77 o 
   0   0   1      266.70      314.02      5.76 o 
   1   0   1     1681.69     1798.23     28.66 o 
   2   0   1     2443.57     2434.85     35.68 o 
   3   0   1     1774.08     1802.47     26.89 o 
   4   0   1      201.07      204.85      3.73 o 
   5   0   1     2020.97     1895.05     29.88 o 
   6   0   1       39.54       29.27      1.39 o 
   7   0   1      127.21      129.34      3.61 o 
   8   0   1      142.79      132.13      4.31 o 
   9   0   1        4.81        5.63      3.13 o 
  10   0   1        7.76        4.27      4.22 o 
 -10   1   1        0.49       -2.61      3.58 o 
  -9   1   1       99.78       86.27      5.65 o 
  -8   1   1      108.46       98.73      6.76 o 
  -7   1   1       41.65       42.65      4.91 o 
  -6   1   1     1274.85     1207.35     36.13 o 
  -5   1   1        1.90        5.41      1.68 o 
  -4   1   1      473.17      541.64     11.57 o 
  -3   1   1     3447.33     3658.89     67.72 o 
  -2   1   1      290.98      347.08      6.56 o 
  -1   1   1      369.26      429.32      9.93 o 
   0   1   1      782.81      807.04     40.21 o 
   1   1   1        6.24        6.21      0.75 o 
   2   1   1     4827.98     4487.85     66.61 o 
   3   1   1      610.36      601.93      9.19 o 
   4   1   1       77.07       72.44      1.53 o 
   5   1   1      200.20      225.46      3.85 o 
   6   1   1      671.31      658.46     11.96 o 
   7   1   1        0.75       -0.15      0.87 o 
   8   1   1       92.62       87.16      3.21 o 
   9   1   1      103.21      100.90      3.96 o 
  10   1   1       49.28       51.87      4.98 o 
  11   1   1       15.94       11.52      6.30 o 
  -9   2   1      118.06      114.58      6.73 o 
  -8   2   1       33.49       31.01      5.45 o 
  -7   2   1      486.69      455.81     15.11 o 
  -6   2   1      636.78      607.17     22.27 o 
  -5   2   1      272.63      266.56      9.06 o 
  -4   2   1     1869.38     1877.70     41.98 o 
  -3   2   1     1397.87     1450.43     30.01 o 
  -2   2   1     1682.00     1826.52     37.59 o 
   0   2   1     1226.68     1445.79     31.32 o 
   1   2   1       37.80       43.29      1.41 o 
   2   2   1    10892.53     9399.42    139.83 o 
   3   2   1       24.96       21.37      0.93 o 
   4   2   1     2280.84     2359.39     38.25 o 
   5   2   1     1505.11     1452.86     21.93 o 
   6   2   1        7.67       11.86      1.52 o 
   7   2   1      559.27      563.99     10.52 o 
   8   2   1     1195.12     1165.58     20.90 o 
   9   2   1       56.40       54.08      2.79 o 
  10   2   1       69.22       71.73      3.66 o 
  11   2   1      197.18      199.23      9.99 o 
  -9   3   1      214.45      192.09      9.01 o 
  -8   3   1      300.12      266.29     22.42 o 
  -7   3   1      479.02      482.94     25.95 o 
  -6   3   1      133.53      126.23      5.63 o 
  -5   3   1      992.44      977.24     29.36 o 
  -4   3   1     1130.05     1126.46     30.23 o 
  -3   3   1      776.88      825.11     17.37 o 
  -2   3   1     2713.65     2938.70     61.49 o 
  -1   3   1      122.42      172.21      3.41 o 
   0   3   1     2851.70     3102.45     62.64 o 
   1   3   1     6334.86     5646.46    145.42 o 
   2   3   1     1142.21     1169.62     17.54 o 
   3   3   1     2823.67     2902.71     43.12 o 
   4   3   1     5760.43     5793.98     85.87 o 
   5   3   1      190.20      154.55      2.97 o 
   6   3   1     1163.77     1162.58     17.80 o 
   7   3   1      485.42      464.65      8.95 o 
   8   3   1      260.50      238.78      5.26 o 
   9   3   1      243.48      245.86      6.85 o 
  10   3   1       55.09       58.14      3.24 o 
  11   3   1        5.63        1.68      2.72 o 
  -9   4   1       24.46       24.80      4.23 o 
  -8   4   1      164.06      147.63     10.37 o 
  -7   4   1        0.74        0.11      2.44 o 
  -6   4   1        5.47        5.73      2.22 o 
  -5   4   1      384.50      365.55     12.02 o 
  -4   4   1       12.74        9.09      1.32 o 
  -3   4   1       59.77       56.85      3.17 o 
  -2   4   1     6239.65     6627.41    135.93 o 
  -1   4   1       74.31       74.93      2.09 o 
   0   4   1      379.28      382.75      6.53 o 
   1   4   1     1235.85     1330.64     25.23 o 
   2   4   1       52.27       54.94      1.33 o 
   3   4   1      745.43      717.40     11.06 o 
   4   4   1      202.40      172.75      3.20 o 
   5   4   1       76.30       81.92      2.05 o 
   6   4   1       56.94       49.19      1.62 o 
   7   4   1      159.45      137.81      3.53 o 
   8   4   1       78.32       71.98      2.85 o 
   9   4   1      368.06      350.92      7.68 o 
  10   4   1        0.64        2.31      1.71 o 
  11   4   1       12.49       19.23      2.90 o 
  -8   5   1        9.50       13.51      5.38 o 
  -7   5   1      147.34      158.04      7.27 o 
  -6   5   1        5.11        5.15      2.55 o 
  -5   5   1      238.72      247.88      8.87 o 
  -4   5   1      144.62      146.99      4.65 o 
  -3   5   1      405.00      406.46     10.33 o 
  -2   5   1     3508.50     3741.90     97.35 o 
  -1   5   1      354.47      351.43      8.22 o 
   0   5   1        8.33       12.38      0.94 o 
   1   5   1      658.40      659.04     13.89 o 
   2   5   1        1.81        1.77      0.64 o 
   3   5   1      134.41      151.94      2.84 o 
   4   5   1      592.05      605.53      9.58 o 
   5   5   1        4.73        3.93      0.85 o 
   6   5   1      199.61      227.43      4.30 o 
   7   5   1        5.63        9.86      1.26 o 
   8   5   1        2.89        3.82      2.11 o 
   9   5   1        6.66        8.40      1.99 o 
  10   5   1       85.38      102.80      6.45 o 
  11   5   1       11.95       15.42      3.05 o 
  -8   6   1      189.00      197.03     13.51 o 
  -7   6   1       24.88       28.41      5.84 o 
  -6   6   1      503.25      524.75     25.95 o 
  -5   6   1      561.16      561.76     27.03 o 
  -4   6   1      352.98      370.57     18.58 o 
  -3   6   1       36.97       37.34      2.16 o 
  -2   6   1     1800.12     1777.92     44.17 o 
  -1   6   1      126.76      126.27      5.56 o 
   0   6   1     2027.46     2079.43     88.56 o 
   1   6   1      478.19      484.42     12.16 o 
   2   6   1       15.92       14.60      0.99 o 
   3   6   1     4857.17     5067.39     80.04 o 
   4   6   1      385.69      386.46      6.45 o 
   5   6   1      245.64      254.96      4.93 o 
   6   6   1      996.82     1019.69     16.97 o 
   7   6   1      124.67      127.85      3.53 o 
   8   6   1       61.60       62.03      2.77 o 
   9   6   1      340.10      344.12      8.12 o 
  10   6   1        1.15        3.89      2.09 o 
  -7   7   1       38.68       43.46      7.22 o 
  -6   7   1      307.65      324.80     18.28 o 
  -5   7   1       59.90       63.89      6.91 o 
  -4   7   1      469.45      470.54     23.65 o 
  -3   7   1      675.34      647.22     20.80 o 
  -2   7   1       61.00       62.81      4.06 o 
  -1   7   1     2608.99     2420.86     86.54 o 
   0   7   1      774.98      743.47     24.72 o 
   1   7   1      549.18      553.37     33.40 o 
   2   7   1      563.92      520.81     11.15 o 
   3   7   1      564.04      580.60     10.91 o 
   4   7   1      259.54      256.89      4.95 o 
   5   7   1     1598.32     1600.85     26.05 o 
   6   7   1       40.78       41.92      1.86 o 
   7   7   1       85.10       89.13      2.93 o 
   8   7   1      303.82      293.41      7.09 o 
   9   7   1       39.57       43.03      2.66 o 
  10   7   1      102.63      115.55      4.28 o 
  -6   8   1        1.56        3.23      5.53 o 
  -5   8   1       58.72       51.45      7.22 o 
  -4   8   1       57.64       54.83      6.91 o 
  -3   8   1       16.85       11.22      2.98 o 
  -2   8   1       31.03       28.45      3.47 o 
  -1   8   1      287.58      267.23     20.96 o 
   0   8   1       46.66       45.65      4.15 o 
   1   8   1      243.83      223.09     14.05 o 
   2   8   1      249.71      238.53     20.58 o 
   3   8   1       24.79       26.46      2.25 o 
   4   8   1      318.30      318.72     13.59 o 
   5   8   1       29.66       33.28      1.79 o 
   6   8   1       11.35        9.52      1.50 o 
   7   8   1      142.99      126.36      3.72 o 
   8   8   1       25.93       26.56      2.16 o 
   9   8   1        4.73        2.00      2.20 o 
  10   8   1      138.68      143.49      4.96 o 
  -5   9   1        2.28        1.38      5.68 o 
  -4   9   1       77.40       93.06      9.52 o 
  -3   9   1       43.38       42.25      4.48 o 
  -2   9   1       12.30        8.97      3.36 o 
  -1   9   1      177.50      172.37     15.20 o 
   0   9   1       32.49       31.08      3.75 o 
   1   9   1       31.18       32.64      3.91 o 
   2   9   1      209.65      195.51     24.88 o 
   3   9   1        1.52        5.41      3.03 o 
   4   9   1      136.93      141.96      7.35 o 
   5   9   1       14.66       17.80      5.03 o 
   6   9   1      106.34      100.97      3.68 o 
   7   9   1      306.27      310.28      7.47 o 
   8   9   1       10.89       11.77      2.24 o 
   9   9   1        6.36        0.58      5.00 o 
  -4  10   1       75.64       71.26      9.21 o 
  -3  10   1      104.15       84.31      9.21 o 
  -2  10   1      159.47      154.25      8.25 o 
  -1  10   1      170.06      150.14     22.58 o 
   0  10   1      335.91      314.06     19.73 o 
   1  10   1      169.98      153.92     14.13 o 
   2  10   1       71.76       77.74     10.60 o 
   3  10   1      281.58      260.81     12.29 o 
   4  10   1      273.64      265.69     13.28 o 
   5  10   1      143.28      139.24      8.06 o 
   6  10   1       12.24       15.11      3.10 o 
   7  10   1      186.44      212.18     13.42 o 
   8  10   1       14.94       15.79      2.35 o 
  -2  11   1      123.89      123.09      8.37 o 
  -1  11   1        7.68       12.28      4.17 o 
   0  11   1      367.50      357.98     50.29 o 
   1  11   1       30.55       33.37      7.22 o 
   2  11   1       38.54       40.35      4.98 o 
   3  11   1      700.01      667.78     58.51 o 
   4  11   1        7.99       11.69      4.45 o 
   5  11   1       13.25       13.37      4.46 o 
   6  11   1      102.22      106.47     10.36 o 
   7  11   1       18.07       20.22      3.92 o 
   0  12   1       27.78       27.26      5.25 o 
   1  12   1        1.11        1.12      4.48 o 
   2  12   1       82.38       88.63     11.44 o 
   3  12   1        2.84        0.41      3.95 o 
   4  12   1       18.18       12.96      5.10 o 
   5  12   1       40.11       34.78      5.96 o 
  -3 -12   2       24.44       24.57      7.37 o 
  -2 -12   2       21.85       19.25      5.31 o 
  -1 -12   2        1.95        0.54      4.89 o 
  -6 -11   2       48.08       63.64      3.41 o 
  -5 -11   2        3.94        1.04      5.68 o 
  -4 -11   2      169.98      178.89      9.83 o 
  -3 -11   2       52.24       52.17      4.00 o 
  -2 -11   2       67.11       57.32      5.99 o 
  -1 -11   2        6.08        4.76      7.53 o 
   0 -11   2       41.54       49.68      5.75 o 
   1 -11   2      101.01       81.72      8.06 o 
   2 -11   2      110.40      117.90     16.74 o 
  -7 -10   2       95.78      111.95      4.40 o 
  -6 -10   2        0.84       -1.04      2.12 o 
  -5 -10   2      104.87      110.48      4.15 o 
  -4 -10   2       93.16       93.47      6.99 o 
  -3 -10   2       28.96       28.57      3.15 o 
  -2 -10   2       59.80       63.06      5.88 o 
  -1 -10   2      697.52      632.83     28.72 o 
   0 -10   2       18.66       16.45      6.07 o 
   1 -10   2      141.62      140.90     20.58 o 
   2 -10   2      153.37      147.03      9.68 o 
   3 -10   2       35.59       27.81      4.81 o 
   4 -10   2       31.45       33.33      8.29 o 
  -8  -9   2       28.10       31.12      3.14 o 
  -7  -9   2        0.51       -0.29      2.11 o 
  -6  -9   2       12.14       10.49      2.08 o 
  -5  -9   2      173.50      166.63      4.93 o 
  -4  -9   2       39.88       39.81      3.58 o 
  -3  -9   2      109.09      116.21      4.28 o 
  -2  -9   2        4.42        6.09      2.28 o 
  -1  -9   2        2.08        5.21      2.22 o 
   0  -9   2       55.89       53.98      8.98 o 
   1  -9   2        3.01        4.52      3.19 o 
   2  -9   2       20.07       18.74      3.84 o 
   3  -9   2       16.63       22.73      4.02 o 
   4  -9   2       81.48       73.87      9.52 o 
   5  -9   2        3.00        6.91      6.76 o 
  -8  -8   2       96.04       99.24      4.78 o 
  -7  -8   2       97.25       91.57      4.43 o 
  -6  -8   2        0.61        0.16      1.74 o 
  -5  -8   2       25.58       27.07      2.12 o 
  -4  -8   2      190.30      199.89      4.89 o 
  -3  -8   2      234.07      236.89      5.85 o 
  -2  -8   2       19.10       24.68      2.03 o 
  -1  -8   2       30.43       36.81      5.27 o 
   0  -8   2        3.25        1.95      1.82 o 
   1  -8   2      258.80      209.30      9.75 o 
   2  -8   2       19.33       14.50      3.47 o 
   3  -8   2       35.02       33.41      4.99 o 
   4  -8   2      361.04      322.19     19.66 o 
   5  -8   2        0.59        3.53      5.68 o 
   6  -8   2       11.99       10.14      6.76 o 
  -9  -7   2        6.11        5.82      2.20 o 
  -8  -7   2      448.45      439.20     14.45 o 
  -7  -7   2        7.98        9.50      1.77 o 
  -6  -7   2      174.41      183.65      5.29 o 
  -5  -7   2      169.29      178.14      4.32 o 
  -4  -7   2       77.94       68.01      2.29 o 
  -3  -7   2     1755.71     1780.19     28.79 o 
  -2  -7   2      255.50      248.95      7.13 o 
  -1  -7   2      210.54      223.32     10.97 o 
   0  -7   2      724.98      724.65     23.39 o 
   1  -7   2     1011.67      888.02     29.96 o 
   2  -7   2      443.71      400.95     14.26 o 
   3  -7   2      285.00      260.91     10.38 o 
   4  -7   2      309.11      308.92     11.81 o 
   5  -7   2       39.08       39.47      7.06 o 
   6  -7   2      327.84      325.11     19.66 o 
   7  -7   2      165.03      145.89     12.75 o 
  -9  -6   2      217.77      219.25     11.59 o 
  -8  -6   2        7.05        5.00      1.85 o 
  -7  -6   2       94.23      100.52      3.17 o 
  -6  -6   2      959.57      916.11     15.47 o 
  -5  -6   2       34.89       28.99      1.56 o 
  -4  -6   2      750.26      756.13     12.06 o 
  -3  -6   2     2006.17     2008.10     30.39 o 
  -2  -6   2       19.72       21.72      1.09 o 
  -1  -6   2     1004.11     1051.79     17.52 o 
   0  -6   2      527.49      460.70     13.54 o 
   1  -6   2       45.92       39.37      4.25 o 
   2  -6   2     1287.60     1215.53     29.28 o 
   3  -6   2     1466.60     1372.23     42.11 o 
   4  -6   2        6.96       13.38      2.84 o 
   5  -6   2      266.19      267.06     16.13 o 
   6  -6   2      473.68      499.11     26.41 o 
   7  -6   2        2.83        2.30      5.38 o 
   8  -6   2      483.33      498.80     27.34 o 
 -10  -5   2      101.30      102.85      5.21 o 
  -9  -5   2        8.95       10.19      2.29 o 
  -8  -5   2        7.70       11.45      1.58 o 
  -7  -5   2      259.51      267.12      5.50 o 
  -6  -5   2      477.20      424.86     10.39 o 
  -5  -5   2      188.27      177.77      3.80 o 
  -4  -5   2      744.20      770.99     12.16 o 
  -3  -5   2      618.53      655.36     10.36 o 
  -2  -5   2      438.31      463.51      7.49 o 
  -1  -5   2      306.97      298.82      5.01 o 
   0  -5   2      297.91      358.70     11.57 o 
   1  -5   2     1543.33     1562.81     31.51 o 
   2  -5   2      167.12      171.07      5.36 o 
   3  -5   2       59.30       60.49      5.61 o 
   4  -5   2      343.98      352.31     10.54 o 
   5  -5   2       13.01       14.64      4.61 o 
   6  -5   2       88.94      103.35      9.06 o 
   7  -5   2      178.98      195.04     13.36 o 
   8  -5   2       15.04       23.96      6.30 o 
   9  -5   2       35.80       18.74      6.76 o 
 -10  -4   2       15.08       22.50      4.93 o 
  -9  -4   2      146.51      140.07      5.15 o 
  -8  -4   2        6.91        2.79      2.35 o 
  -7  -4   2       82.61       87.15      2.60 o 
  -6  -4   2      229.88      225.53      4.49 o 
  -5  -4   2        3.04        1.88      0.96 o 
  -4  -4   2      789.62      749.90     11.74 o 
  -3  -4   2      390.15      415.53      6.77 o 
  -2  -4   2       23.37       25.05      0.99 o 
  -1  -4   2     1521.57     1546.65     23.24 o 
   0  -4   2      106.19      101.33      1.93 o 
   1  -4   2      666.47      764.50     12.90 o 
   2  -4   2      625.93      581.62      9.67 o 
   3  -4   2       68.51       74.31      2.46 o 
   4  -4   2        6.43        4.60      1.11 o 
   5  -4   2     1076.57     1083.94     32.54 o 
   6  -4   2      154.98      159.27     13.67 o 
   7  -4   2       12.30       11.62      3.13 o 
   8  -4   2      221.77      210.73      9.16 o 
   9  -4   2        2.78        2.15      5.53 o 
 -10  -3   2      166.59      161.59      8.85 o 
  -9  -3   2       16.59       17.20      3.94 o 
  -8  -3   2       26.38       27.78      2.22 o 
  -7  -3   2     1642.53     1532.40     27.87 o 
  -6  -3   2       46.81       48.88      1.63 o 
  -5  -3   2      710.19      665.27     11.11 o 
  -4  -3   2     1578.64     1569.00     23.74 o 
  -3  -3   2      252.35      235.79      4.64 o 
  -2  -3   2     5269.33     5458.33     82.39 o 
  -1  -3   2     1179.21     1110.92     15.66 o 
   0  -3   2      346.53      356.12      6.06 o 
   1  -3   2     6053.78     6015.32     96.74 o 
   2  -3   2      705.32      661.89     11.03 o 
   3  -3   2     1364.19     1342.21     19.77 o 
   4  -3   2     2207.11     2223.47     38.88 o 
   5  -3   2      184.66      181.26      4.61 o 
   6  -3   2      391.37      393.32     13.18 o 
   7  -3   2      439.39      437.15     14.74 o 
   8  -3   2      147.64      135.98      6.99 o 
   9  -3   2      112.06      114.01      6.66 o 
  10  -3   2      188.57      185.29      9.07 o 
 -10  -2   2       57.13       58.73      5.59 o 
  -9  -2   2       81.99       68.69      5.21 o 
  -8  -2   2      127.72      128.79      6.71 o 
  -7  -2   2      176.38      171.42      4.56 o 
  -6  -2   2      190.05      194.03      4.37 o 
  -5  -2   2     1636.43     1624.62     28.60 o 
  -4  -2   2      800.80      843.03     13.41 o 
  -3  -2   2      436.70      422.25      6.69 o 
  -2  -2   2     3588.57     3560.47     49.31 o 
  -1  -2   2      204.27      222.48      3.16 o 
   0  -2   2      883.58      892.91     15.88 o 
   1  -2   2     7219.66     6638.86    135.61 o 
   2  -2   2     1396.18     1489.80     26.05 o 
   3  -2   2      526.10      470.58      7.33 o 
   4  -2   2      997.26      994.72     15.31 o 
   5  -2   2     1436.05     1537.32     27.07 o 
   6  -2   2      902.76      898.82     18.04 o 
   7  -2   2      472.79      462.21     11.29 o 
   8  -2   2      150.06      144.58     13.44 o 
   9  -2   2      247.84      257.02     10.65 o 
  10  -2   2        9.93        5.47      3.84 o 
 -10  -1   2       37.27       40.93      4.99 o 
  -9  -1   2       47.64       52.40      4.82 o 
  -8  -1   2        9.36        6.40      3.03 o 
  -7  -1   2       57.09       58.79      4.13 o 
  -6  -1   2      802.43      778.05     19.97 o 
  -5  -1   2        0.27        2.22      0.93 o 
  -4  -1   2      558.34      594.82      9.60 o 
  -3  -1   2      875.11      918.82     14.56 o 
  -2  -1   2       39.28       49.36      0.83 o 
  -1  -1   2        9.47       14.63      0.50 o 
   0  -1   2     5168.51     4764.46     65.18 o 
   1  -1   2       96.29      102.70      2.65 o 
   2  -1   2       19.16       11.95      0.55 o 
   3  -1   2     1851.77     1895.34     28.31 o 
   4  -1   2       54.01       55.31      1.22 o 
   5  -1   2       61.52       50.29      1.26 o 
   6  -1   2       90.43       83.78      2.24 o 
   7  -1   2        8.20        7.15      1.36 o 
   8  -1   2       63.58       59.19      2.95 o 
   9  -1   2        3.87        5.02      3.20 o 
  10  -1   2       74.75       68.02      6.22 o 
 -10   0   2        3.73        2.00      5.38 o 
  -9   0   2       31.91       26.71      4.01 o 
  -8   0   2      412.00      382.23     13.55 o 
  -7   0   2       24.44       18.03      2.93 o 
  -6   0   2      112.41      106.23      5.10 o 
  -5   0   2      421.47      357.44      9.74 o 
  -4   0   2       69.97       91.31      2.44 o 
  -3   0   2     2789.63     2980.58     69.74 o 
  -2   0   2     1795.93     1835.34     33.50 o 
  -1   0   2      574.86      599.78     11.13 o 
   0   0   2       68.63       66.58      1.83 o 
   1   0   2     3415.43     3372.39     74.73 o 
   2   0   2     1985.44     2110.57     34.32 o 
   3   0   2     3228.51     3247.69     48.25 o 
   4   0   2      108.50      103.75      2.02 o 
   5   0   2      114.12      121.38      2.38 o 
   6   0   2     1189.80     1186.75     21.00 o 
   7   0   2       17.54       21.83      1.69 o 
   8   0   2       80.57       81.78      3.07 o 
   9   0   2      566.30      521.82     20.67 o 
  10   0   2       13.96       13.59      3.74 o 
  11   0   2        0.71       -0.56      4.61 o 
  -9   1   2      472.25      464.15     16.41 o 
  -8   1   2       77.11       70.25      4.83 o 
  -7   1   2      329.98      323.61     16.66 o 
  -6   1   2      530.77      479.50     15.49 o 
  -5   1   2      912.43      903.87     22.58 o 
  -4   1   2     1996.71     2103.64     83.19 o 
  -3   1   2     3816.64     4086.38    107.37 o 
  -2   1   2      937.25     1004.24     16.79 o 
  -1   1   2     2668.90     2903.33     56.97 o 
   0   1   2      314.73      321.76      7.71 o 
   1   1   2      119.49      120.19      2.12 o 
   2   1   2    18712.94    15137.23    243.86 o 
   3   1   2      844.57      818.70     12.41 o 
   4   1   2      482.82      515.40      7.54 o 
   5   1   2     2023.78     1982.51     29.81 o 
   6   1   2      883.04      902.35     13.93 o 
   7   1   2      684.74      671.69     12.36 o 
   8   1   2     2352.79     2223.65     38.90 o 
   9   1   2       40.80       34.70      2.33 o 
  10   1   2       42.96       41.87      2.96 o 
  11   1   2      225.72      198.67      9.81 o 
  -9   2   2       37.91       32.61      4.23 o 
  -8   2   2       87.57       82.84      5.27 o 
  -7   2   2      422.84      417.95     20.81 o 
  -6   2   2       61.53       54.99      5.07 o 
  -5   2   2      478.63      442.12     14.09 o 
  -4   2   2      880.27      897.56     17.09 o 
  -3   2   2      269.08      290.82      5.75 o 
  -2   2   2     5477.74     5658.14    130.82 o 
  -1   2   2       15.47       20.92      1.64 o 
   0   2   2     6661.57     6258.90    174.01 o 
   1   2   2     3729.34     3687.76     93.03 o 
   2   2   2     9468.57     8489.78    147.44 o 
   3   2   2      688.29      714.50     10.89 o 
   4   2   2     1461.96     1379.87     20.79 o 
   5   2   2      665.82      625.94      9.78 o 
   6   2   2      347.88      352.89      5.91 o 
   7   2   2      656.67      634.01     19.00 o 
   8   2   2       63.16       53.61      2.14 o 
   9   2   2      166.34      169.98      4.26 o 
  10   2   2      311.91      290.56      8.60 o 
  11   2   2       17.79       16.59      2.96 o 
  -9   3   2        8.13        3.43      3.58 o 
  -8   3   2       96.70       95.13      9.21 o 
  -7   3   2      163.84      147.21      6.62 o 
  -6   3   2      103.77      106.27      5.16 o 
  -5   3   2      387.88      369.18     11.98 o 
  -4   3   2       76.24       81.46      2.29 o 
  -3   3   2      328.85      362.79      7.99 o 
  -2   3   2     1041.67     1220.45     22.41 o 
  -1   3   2      769.83      861.48     19.82 o 
   0   3   2       22.90       25.49      2.00 o 
   1   3   2        1.51        1.78      0.51 o 
   2   3   2       40.67       51.95      1.26 o 
   3   3   2      835.07      858.37     13.04 o 
   4   3   2      135.55      197.23      3.56 o 
   5   3   2        5.75        3.02      0.70 o 
   6   3   2      221.57      202.67      3.79 o 
   7   3   2     1177.79     1113.98     19.99 o 
   8   3   2       87.19       84.16      3.29 o 
   9   3   2      215.86      205.62      5.22 o 
  10   3   2       37.42       36.12      2.27 o 
  11   3   2        0.70       -2.36      2.36 o 
  -8   4   2       75.99       86.13      5.53 o 
  -7   4   2      181.13      180.89      7.82 o 
  -6   4   2       97.21       97.24      5.16 o 
  -5   4   2      302.09      321.26     10.74 o 
  -4   4   2      432.34      408.14     10.41 o 
  -3   4   2      207.36      212.39      5.05 o 
  -2   4   2     4845.26     5267.33    143.37 o 
  -1   4   2      546.93      663.98     12.36 o 
   0   4   2      171.81      170.54      4.97 o 
   1   4   2      717.66      739.32     19.54 o 
   2   4   2      165.67      164.41      4.42 o 
   3   4   2      857.20      916.35     14.83 o 
   4   4   2      571.08      565.54      9.82 o 
   5   4   2        6.64        9.37      0.89 o 
   6   4   2      588.78      632.34     10.10 o 
   7   4   2      673.06      668.12     11.40 o 
   8   4   2       21.78       23.41      1.71 o 
   9   4   2       11.11       13.58      1.85 o 
  10   4   2      226.44      245.01      9.13 o 
  11   4   2        0.35       -1.40      2.55 o 
  -8   5   2      337.60      338.16     18.74 o 
  -7   5   2       38.44       40.56      4.02 o 
  -6   5   2      300.70      293.25     10.57 o 
  -5   5   2      746.40      756.01     23.26 o 
  -4   5   2      270.84      272.05      9.15 o 
  -3   5   2      338.12      363.02      9.04 o 
  -2   5   2      776.50      745.92     17.26 o 
  -1   5   2     2274.24     2415.10     43.93 o 
   0   5   2     3278.70     3425.64     62.11 o 
   1   5   2     1490.20     1536.33     31.97 o 
   2   5   2     1066.48     1092.33     20.20 o 
   3   5   2     3991.50     4144.93     71.93 o 
   4   5   2      681.91      616.22      9.70 o 
   5   5   2      656.30      667.54     10.57 o 
   6   5   2      545.74      552.62      9.01 o 
   7   5   2      438.07      415.25      7.57 o 
   8   5   2       18.71       29.36      3.42 o 
   9   5   2      390.58      366.19      9.24 o 
  10   5   2       29.34       26.02      2.43 o 
  11   5   2      101.72       99.65      3.91 o 
  -7   6   2       26.50       22.27      5.22 o 
  -6   6   2      611.47      582.80     28.10 o 
  -5   6   2       41.31       40.08      4.76 o 
  -4   6   2      237.60      236.65     12.59 o 
  -3   6   2     2816.13     2874.04     67.66 o 
  -2   6   2       11.22       12.38      2.12 o 
  -1   6   2     1170.30     1172.51     29.92 o 
   0   6   2      987.68      997.45     18.52 o 
   1   6   2      120.46      120.66      3.32 o 
   2   6   2      678.51      636.58     14.87 o 
   3   6   2     1248.92     1286.41     22.84 o 
   4   6   2      139.00      149.11      3.15 o 
   5   6   2      538.48      506.85      8.80 o 
   6   6   2      945.70      907.25     15.21 o 
   7   6   2      152.38      153.98      3.66 o 
   8   6   2      323.62      313.10      7.34 o 
   9   6   2      198.21      191.23      5.39 o 
  10   6   2       11.11       13.06      2.27 o 
  11   6   2       87.94       82.16      4.52 o 
  -7   7   2       44.69       37.78      6.60 o 
  -6   7   2        1.63        2.00      4.61 o 
  -5   7   2        0.57       -1.08      3.84 o 
  -4   7   2      222.07      212.24     12.44 o 
  -3   7   2      979.46     1025.14     35.71 o 
  -2   7   2       11.79       11.97      2.44 o 
  -1   7   2     1322.97     1259.92     38.32 o 
   0   7   2      287.64      279.97     10.15 o 
   1   7   2      192.44      183.13      9.60 o 
   2   7   2      431.10      436.39     12.18 o 
   3   7   2      188.98      206.02      5.16 o 
   4   7   2      296.93      298.52      7.49 o 
   5   7   2       48.81       42.29      1.67 o 
   6   7   2        2.57        4.33      1.22 o 
   7   7   2       38.88       40.74      2.11 o 
   8   7   2        6.06        4.12      1.63 o 
   9   7   2       65.12       82.41      6.52 o 
  10   7   2       65.89       64.29      3.30 o 
  -6   8   2       70.47       75.86      8.60 o 
  -5   8   2        2.64        5.99      5.07 o 
  -4   8   2       45.98       57.13      6.76 o 
  -3   8   2      290.12      289.15     10.89 o 
  -2   8   2       30.77       32.99      3.53 o 
  -1   8   2      230.38      231.48     18.28 o 
   0   8   2      119.60      115.58      6.08 o 
   1   8   2       79.17       82.37      4.88 o 
   2   8   2     1812.60     1797.86     62.66 o 
   3   8   2       36.85       39.52      3.65 o 
   4   8   2       11.02       12.91      1.97 o 
   5   8   2      375.12      409.40      9.52 o 
   6   8   2        8.74       10.06      1.82 o 
   7   8   2       84.56      104.56      3.15 o 
   8   8   2      126.22      143.55      5.79 o 
   9   8   2        6.93        5.55      2.13 o 
  10   8   2        2.53        3.36      2.29 o 
  -5   9   2       34.80       41.93      7.53 o 
  -4   9   2      720.84      697.52     34.40 o 
  -3   9   2       62.00       64.50      7.22 o 
  -2   9   2      623.28      607.45     37.09 o 
  -1   9   2      316.60      298.76     17.81 o 
   0   9   2      130.14      138.01      7.05 o 
   1   9   2      477.13      442.65     15.67 o 
   2   9   2      339.16      320.68     12.20 o 
   3   9   2      312.78      313.33     12.02 o 
   4   9   2      598.87      566.73     19.43 o 
   5   9   2       53.40       53.06      4.65 o 
   6   9   2       32.43       37.85      3.13 o 
   7   9   2      693.92      745.89     16.27 o 
   8   9   2       49.18       56.09      2.93 o 
   9   9   2       38.74       42.66      3.14 o 
  -4  10   2       56.26       48.68      7.99 o 
  -3  10   2       89.19       99.36      9.37 o 
  -2  10   2      104.60       95.03     14.97 o 
  -1  10   2       17.26       18.73      3.89 o 
   0  10   2      191.55      181.23     12.90 o 
   1  10   2      541.31      532.95     78.86 o 
   2  10   2       58.11       61.02      5.10 o 
   3  10   2      409.88      386.28     26.88 o 
   4  10   2       29.77       26.02      4.34 o 
   5  10   2       86.78       85.66      9.83 o 
   6  10   2      152.90      149.03      9.52 o 
   7  10   2      153.81      172.84     11.71 o 
   8  10   2       47.48       45.24      2.94 o 
  -2  11   2        8.44       12.79      4.39 o 
  -1  11   2       10.50        6.88      3.94 o 
   0  11   2       28.09       29.54      8.75 o 
   1  11   2       18.37       15.08      4.18 o 
   2  11   2        0.33        0.32      3.64 o 
   3  11   2       56.95       52.80      5.65 o 
   4  11   2        0.90        0.72      3.85 o 
   5  11   2        2.94        2.66      4.09 o 
   6  11   2        0.32       -2.52      4.61 o 
   7  11   2        1.57        0.64      3.21 o 
   0  12   2        6.93        7.66      4.72 o 
   1  12   2       32.80       33.69      6.60 o 
   2  12   2       17.63       22.72      4.96 o 
   3  12   2       83.25       96.13     10.75 o 
   4  12   2       31.59       40.74      5.84 o 
   5  12   2       14.96       21.04      6.45 o 
   6  12   2       13.07       13.26      6.76 o 
  -5 -11   3       34.16       32.65      3.53 o 
  -4 -11   3      192.49      200.87      8.74 o 
  -3 -11   3       18.65       23.90      3.72 o 
  -2 -11   3       36.86       37.67      6.20 o 
  -1 -11   3      354.42      319.23     35.24 o 
   0 -11   3       11.80        5.69      6.76 o 
   1 -11   3        5.88        2.81      4.61 o 
   2 -11   3       61.14       60.18      6.45 o 
  -6 -10   3       16.07       15.11      2.44 o 
  -5 -10   3        4.81        3.65      2.32 o 
  -4 -10   3        9.12       13.91      2.20 o 
  -3 -10   3       31.33       35.90      3.89 o 
  -2 -10   3        4.30        5.53      4.34 o 
  -1 -10   3       51.98       61.33      4.00 o 
   0 -10   3      111.92       96.16      7.10 o 
   1 -10   3       14.27       13.09      4.51 o 
   2 -10   3       32.80       28.98      5.01 o 
   3 -10   3        6.79        3.80      4.06 o 
   4 -10   3       18.36       10.75      7.53 o 
  -7  -9   3       46.36       56.70      3.25 o 
  -6  -9   3        4.42        3.85      2.11 o 
  -5  -9   3       20.56       30.01      2.53 o 
  -4  -9   3      269.53      288.98      7.13 o 
  -3  -9   3       22.15       21.25      1.97 o 
  -2  -9   3       26.93       25.53      3.92 o 
  -1  -9   3       95.38       93.52      4.59 o 
   0  -9   3      223.26      224.38     12.38 o 
   1  -9   3      238.34      213.10     14.59 o 
   2  -9   3      102.46       88.07      6.23 o 
   3  -9   3        5.15        5.25      3.76 o 
   4  -9   3      247.18      234.04     16.59 o 
   5  -9   3        2.84        2.15      6.76 o 
  -8  -8   3      190.59      215.38     11.13 o 
  -7  -8   3        7.75        9.69      2.17 o 
  -6  -8   3       69.08       65.62      3.05 o 
  -5  -8   3      205.89      212.32      5.69 o 
  -4  -8   3      271.25      268.38      6.65 o 
  -3  -8   3      193.85      193.11      4.89 o 
  -2  -8   3      919.61      899.00     18.44 o 
  -1  -8   3       61.41       60.97      2.88 o 
   0  -8   3      105.10      116.13      6.38 o 
   1  -8   3      949.29      838.46     26.45 o 
   2  -8   3       50.64       60.87      7.45 o 
   3  -8   3       59.09       57.19      6.60 o 
   4  -8   3      358.63      346.07     13.62 o 
   5  -8   3       47.39       54.98      8.91 o 
   6  -8   3      146.45      169.70     14.59 o 
  -8  -7   3       42.87       38.08      3.81 o 
  -7  -7   3        2.99        4.88      1.82 o 
  -6  -7   3      194.63      195.77      5.60 o 
  -5  -7   3       30.65       28.73      1.91 o 
  -4  -7   3       44.66       48.04      2.22 o 
  -3  -7   3      493.44      466.03      9.31 o 
  -2  -7   3       67.93       75.40      3.47 o 
  -1  -7   3      232.68      237.80      7.80 o 
   0  -7   3      720.01      662.95     22.12 o 
   1  -7   3      185.42      172.26     11.20 o 
   2  -7   3      127.02      116.51      4.65 o 
   3  -7   3      820.89      754.39     24.81 o 
   4  -7   3        4.03        3.78      3.17 o 
   5  -7   3      284.14      293.48     18.43 o 
   6  -7   3      161.87      163.40     13.67 o 
   7  -7   3        1.25        3.07      6.45 o 
  -9  -6   3        6.93        7.10      2.76 o 
  -8  -6   3       36.74       40.63      2.28 o 
  -7  -6   3      109.07      109.03      5.01 o 
  -6  -6   3       78.39       84.33      2.72 o 
  -5  -6   3       10.25       12.65      1.41 o 
  -4  -6   3       15.17       16.22      1.39 o 
  -3  -6   3      387.09      364.15      6.32 o 
  -2  -6   3       84.93       79.61      2.14 o 
  -1  -6   3       44.05       44.57      1.51 o 
   0  -6   3        4.35        7.94      1.55 o 
   1  -6   3       48.50       43.69      2.70 o 
   2  -6   3       91.46       72.50      3.34 o 
   3  -6   3      355.20      332.14      9.34 o 
   4  -6   3       40.42       42.18      4.02 o 
   5  -6   3       80.34       85.23      8.29 o 
   6  -6   3      146.07      125.62     11.06 o 
   7  -6   3       31.38       44.54      8.14 o 
   8  -6   3       37.38       39.01      8.45 o 
  -9  -5   3      198.30      200.34     16.67 o 
  -8  -5   3       11.54        9.90      1.95 o 
  -7  -5   3       33.00       36.56      1.93 o 
  -6  -5   3      487.93      481.92      8.63 o 
  -5  -5   3       24.32       22.70      1.46 o 
  -4  -5   3      789.02      801.45     13.47 o 
  -3  -5   3      424.19      403.40      6.79 o 
  -2  -5   3       43.73       47.94      1.57 o 
  -1  -5   3     1627.08     1656.35     23.36 o 
   0  -5   3      810.56      787.21     13.43 o 
   1  -5   3      269.16      288.70      7.45 o 
   2  -5   3       48.06       40.27      1.95 o 
   3  -5   3      728.54      722.59     16.24 o 
   4  -5   3        5.61        6.85      1.65 o 
   5  -5   3     1362.70     1416.93     85.16 o 
   6  -5   3       50.97       43.61      6.76 o 
   7  -5   3       27.36       29.79      6.60 o 
   8  -5   3      417.14      384.39     21.96 o 
   9  -5   3        4.83       -0.61      6.14 o 
  -9  -4   3       14.05       13.74      4.20 o 
  -8  -4   3      100.11       99.42      3.74 o 
  -7  -4   3      772.94      721.12     15.21 o 
  -6  -4   3        9.31       10.61      1.61 o 
  -5  -4   3     1343.76     1309.86     21.37 o 
  -4  -4   3      525.23      513.55      8.83 o 
  -3  -4   3      129.94      130.81      2.71 o 
  -2  -4   3     1611.75     1678.43     25.36 o 
  -1  -4   3     1315.51     1211.59     18.30 o 
   0  -4   3      393.17      377.44      6.14 o 
   1  -4   3     3557.11     3760.21     60.50 o 
   2  -4   3     1772.60     1689.33     27.68 o 
   3  -4   3       78.28       75.80      1.63 o 
   4  -4   3     1156.48     1160.35     18.76 o 
   5  -4   3     1629.87     1632.76     28.91 o 
   6  -4   3       42.81       48.30      3.91 o 
   7  -4   3      569.80      585.17     19.24 o 
   8  -4   3      227.06      211.98      9.33 o 
   9  -4   3        2.92        0.61      5.22 o 
  -9  -3   3        0.99        3.31      4.30 o 
  -8  -3   3      113.40      119.55      5.58 o 
  -7  -3   3        7.15       10.01      1.54 o 
  -6  -3   3      362.22      342.30      7.69 o 
  -5  -3   3      808.48      801.74     13.26 o 
  -4  -3   3      127.61      138.76      2.95 o 
  -3  -3   3      956.51      998.48     15.33 o 
  -2  -3   3     1795.26     1810.48     25.41 o 
  -1  -3   3      193.65      203.55      3.08 o 
   0  -3   3     3294.28     3538.20     48.47 o 
   1  -3   3      493.41      471.84      8.10 o 
   2  -3   3       10.14       10.54      0.77 o 
   3  -3   3      695.08      680.10     11.48 o 
   4  -3   3     1163.39     1178.93     16.64 o 
   5  -3   3      344.26      371.08      6.43 o 
   6  -3   3      692.89      702.10     15.66 o 
   7  -3   3       21.80       23.96      3.69 o 
   8  -3   3        4.46        9.29      7.99 o 
   9  -3   3      271.42      303.48     12.24 o 
  10  -3   3       85.77      106.12      6.97 o 
  -9  -2   3        6.38        7.80      3.64 o 
  -8  -2   3        0.56       -1.83      3.02 o 
  -7  -2   3       12.73        9.75      2.36 o 
  -6  -2   3      208.33      215.51      8.45 o 
  -5  -2   3      350.78      335.85      5.82 o 
  -4  -2   3       34.92       31.36      1.15 o 
  -3  -2   3        1.04        4.13      0.97 o 
  -2  -2   3        5.11       17.82      1.55 o 
  -1  -2   3       13.00       11.85      0.56 o 
   0  -2   3      190.54      229.26      3.71 o 
   1  -2   3       73.74       92.76      2.00 o 
   2  -2   3       46.03       56.80      1.60 o 
   3  -2   3        6.82        9.01      1.06 o 
   4  -2   3        6.11        8.49      0.79 o 
   5  -2   3      184.04      211.72      3.97 o 
   6  -2   3      345.66      367.47      7.08 o 
   7  -2   3      111.98      108.59      3.96 o 
   8  -2   3        6.82        8.51      1.85 o 
   9  -2   3       48.57       58.52      5.01 o 
  10  -2   3       13.55        6.91      3.83 o 
  -9  -1   3        8.94        6.57      3.78 o 
  -8  -1   3      891.04      846.62     26.85 o 
  -7  -1   3        4.80        2.29      2.07 o 
  -6  -1   3        9.20       16.82      5.84 o 
  -5  -1   3     2786.11     2772.18     65.26 o 
  -4  -1   3       84.83       74.83      2.46 o 
  -3  -1   3     1500.10     1672.68     23.18 o 
  -2  -1   3     1140.42     1073.73     13.96 o 
  -1  -1   3       12.31       14.61      1.01 o 
   0  -1   3     4002.35     3924.30     50.44 o 
   1  -1   3     2975.40     3121.27     46.35 o 
   2  -1   3      660.11      684.86     11.38 o 
   3  -1   3     1443.97     1448.85     23.63 o 
   4  -1   3      204.20      180.99      3.23 o 
   5  -1   3       44.70       43.93      1.58 o 
   6  -1   3     1233.83     1279.83     22.62 o 
   7  -1   3      421.56      404.37      7.83 o 
   8  -1   3       61.16       60.55      2.65 o 
   9  -1   3      234.32      218.47      6.65 o 
  10  -1   3       55.33       46.06      5.20 o 
  -9   0   3      310.90      321.72     18.81 o 
  -8   0   3       34.28       31.82      4.68 o 
  -7   0   3      148.06      144.28      7.68 o 
  -6   0   3     1128.76     1032.27     25.96 o 
  -5   0   3      536.83      508.33     16.15 o 
  -4   0   3      765.05      794.27     16.02 o 
  -3   0   3     2956.19     3083.16     56.19 o 
  -2   0   3      271.74      293.34      8.76 o 
  -1   0   3     1750.29     1847.89     38.22 o 
   0   0   3    10149.13     8810.71    153.11 o 
   1   0   3     1373.51     1449.16     23.01 o 
   2   0   3     2900.90     2897.53     46.66 o 
   3   0   3     2071.88     2013.99     32.62 o 
   4   0   3     2740.29     2990.73     44.54 o 
   5   0   3     1008.73      949.80     14.57 o 
   6   0   3     2330.63     2307.96     34.62 o 
   7   0   3      154.75      144.17      3.50 o 
   8   0   3      365.65      347.88      7.02 o 
   9   0   3      158.96      158.46      4.77 o 
  10   0   3       46.04       46.56      3.14 o 
  11   0   3      114.02      111.20     11.67 o 
  -9   1   3      104.39      112.22     10.83 o 
  -8   1   3        3.00        4.51      3.02 o 
  -7   1   3      537.87      507.66     16.85 o 
  -6   1   3       70.44       69.29      3.45 o 
  -5   1   3       25.16       30.85      4.38 o 
  -4   1   3     2873.47     3085.56     78.31 o 
  -3   1   3      123.74      141.56      3.29 o 
  -2   1   3      529.09      603.08     10.36 o 
  -1   1   3     4463.03     4498.14     74.18 o 
   0   1   3        8.69       11.86      0.79 o 
   1   1   3      368.23      349.31      9.70 o 
   2   1   3    13661.47    11949.98    178.71 o 
   3   1   3      866.00      956.21     14.58 o 
   4   1   3      146.51      108.29      2.12 o 
   5   1   3     2011.31     2037.49     28.67 o 
   6   1   3       20.17       23.06      1.29 o 
   7   1   3      900.86      868.93     15.81 o 
   8   1   3      158.29      150.18      4.64 o 
   9   1   3      156.55      158.47      4.00 o 
  10   1   3      239.08      240.25      6.43 o 
  11   1   3       51.03       52.38      3.82 o 
  -9   2   3       84.09       86.27      8.75 o 
  -8   2   3       34.90       38.31      8.60 o 
  -7   2   3       24.41       20.78      3.02 o 
  -6   2   3       20.28       23.21      5.91 o 
  -5   2   3      157.04      162.36      5.20 o 
  -4   2   3      442.55      485.09     12.21 o 
  -3   2   3      192.61      193.84      3.79 o 
  -2   2   3      343.72      394.46      7.57 o 
  -1   2   3      809.51      890.25     17.96 o 
   0   2   3       54.23       61.49      2.55 o 
   1   2   3        4.27        6.59      0.59 o 
   2   2   3      268.68      268.06      7.06 o 
   3   2   3     1094.16     1219.09     19.93 o 
   4   2   3       17.63       32.56      1.59 o 
   5   2   3       61.55       60.80      1.91 o 
   6   2   3       71.64       63.50      1.64 o 
   7   2   3      326.20      313.14      6.39 o 
   8   2   3      678.60      650.11     14.55 o 
   9   2   3        6.35        4.48      1.50 o 
  10   2   3        2.11        3.46      1.58 o 
  11   2   3       42.49       44.44      3.82 o 
  -8   3   3       26.61       17.56      3.69 o 
  -7   3   3      277.86      264.40     11.21 o 
  -6   3   3      475.96      448.16     19.12 o 
  -5   3   3      255.31      266.17      9.28 o 
  -4   3   3      857.72      847.68     14.72 o 
  -3   3   3      310.41      310.22      6.25 o 
  -2   3   3      158.89      144.20      4.23 o 
  -1   3   3     1598.64     1604.63     36.60 o 
   0   3   3     1338.32     1402.07     39.45 o 
   1   3   3     2043.12     2124.09     44.64 o 
   2   3   3      980.77      973.22     20.45 o 
   3   3   3      146.60      156.02      3.23 o 
   4   3   3     4070.95     4099.33     60.92 o 
   5   3   3      568.82      556.86      8.83 o 
   6   3   3      493.19      515.28      8.35 o 
   7   3   3     1614.15     1583.51     24.17 o 
   8   3   3      176.02      173.38      4.26 o 
   9   3   3       35.91       34.98      2.07 o 
  10   3   3      404.04      396.23      8.99 o 
  11   3   3        5.21        4.00      2.63 o 
  -8   4   3      291.83      319.65     12.05 o 
  -7   4   3      117.73      104.65      5.81 o 
  -6   4   3      188.35      168.11      6.95 o 
  -5   4   3      643.64      669.68     20.70 o 
  -4   4   3      479.93      477.68     14.92 o 
  -3   4   3     1503.57     1608.02     33.49 o 
  -2   4   3      879.87      830.15     19.47 o 
  -1   4   3     3618.16     3778.37     85.23 o 
   0   4   3     3118.46     3184.71     88.62 o 
   1   4   3     1980.99     2033.32     54.42 o 
   2   4   3      887.77      961.51     38.98 o 
   3   4   3     1348.33     1351.27     21.27 o 
   4   4   3     1648.90     1635.59     24.59 o 
   5   4   3      728.95      750.23     11.73 o 
   6   4   3      590.29      573.45      9.26 o 
   7   4   3      353.91      342.16      5.99 o 
   8   4   3      439.23      439.99      9.54 o 
   9   4   3      642.06      611.76     16.83 o 
  10   4   3      103.25      103.05      3.80 o 
  11   4   3      118.79      117.51      4.85 o 
  -7   5   3      107.89      117.31      6.53 o 
  -6   5   3      351.48      337.42     11.83 o 
  -5   5   3       42.27       47.84      5.38 o 
  -4   5   3      141.81      163.97      6.30 o 
  -3   5   3      440.31      469.62     10.64 o 
  -2   5   3      108.31      103.94      2.61 o 
  -1   5   3       84.08       78.50      2.01 o 
   0   5   3     1032.91     1100.49     20.82 o 
   1   5   3      380.11      403.71      8.03 o 
   2   5   3      326.12      347.96     10.76 o 
   3   5   3     1217.06     1221.03     21.60 o 
   4   5   3      322.92      346.06      5.49 o 
   5   5   3      615.63      599.89      9.55 o 
   6   5   3     2600.05     2465.09     39.43 o 
   7   5   3       87.26       78.10      2.42 o 
   8   5   3       90.66       81.04      3.15 o 
   9   5   3      155.13      146.86      4.52 o 
  10   5   3        1.11        0.56      1.97 o 
  11   5   3      191.02      196.81      8.58 o 
  -7   6   3        0.06       -2.61      4.61 o 
  -6   6   3        1.73        1.69      3.99 o 
  -5   6   3       94.43      101.05      7.53 o 
  -4   6   3        1.95        3.00      3.23 o 
  -3   6   3      476.75      521.68     13.24 o 
  -2   6   3      368.13      412.94      9.26 o 
  -1   6   3      370.55      380.15      7.51 o 
   0   6   3      271.32      280.12      5.71 o 
   1   6   3       77.33       76.15      2.49 o 
   2   6   3        6.78       13.51      1.86 o 
   3   6   3        0.20        1.78      0.95 o 
   4   6   3        2.98        3.95      1.01 o 
   5   6   3       46.45       61.81      1.92 o 
   6   6   3      379.49      394.25      8.82 o 
   7   6   3       40.98       35.97      1.79 o 
   8   6   3       10.18        7.62      1.64 o 
   9   6   3       30.64       36.17      2.48 o 
  10   6   3       50.68       50.69      2.93 o 
  11   6   3       50.10       50.21      3.15 o 
  -6   7   3      230.62      242.80     14.28 o 
  -5   7   3       19.29       19.35      4.61 o 
  -4   7   3      185.35      210.70     11.98 o 
  -3   7   3      386.03      382.12     12.97 o 
  -2   7   3      906.99      893.90     27.71 o 
  -1   7   3      226.93      230.80      8.58 o 
   0   7   3     1092.30     1090.62     26.31 o 
   1   7   3      368.36      381.26     10.03 o 
   2   7   3     1074.96     1103.08     26.71 o 
   3   7   3      400.92      401.75     12.38 o 
   4   7   3       34.91       37.25      1.99 o 
   5   7   3      214.84      230.91     11.07 o 
   6   7   3      495.53      470.75      8.41 o 
   7   7   3        2.84        2.92      1.33 o 
   8   7   3      483.59      490.17      9.60 o 
   9   7   3       55.81       56.11      2.95 o 
  10   7   3        1.07        2.55      2.13 o 
  -5   8   3       74.87       64.81      7.37 o 
  -4   8   3     1607.11     1574.26     70.64 o 
  -3   8   3       26.60       25.95      4.61 o 
  -2   8   3      470.18      479.93     16.17 o 
  -1   8   3      378.52      354.85     23.65 o 
   0   8   3       93.74       93.37     11.75 o 
   1   8   3     1500.63     1434.35     43.84 o 
   2   8   3      628.18      617.13     30.94 o 
   3   8   3      171.95      157.53      7.21 o 
   4   8   3      574.64      567.60     14.79 o 
   5   8   3     1252.96     1230.32     30.29 o 
   6   8   3       67.25       75.08      3.22 o 
   7   8   3      707.66      740.16     14.32 o 
   8   8   3      147.76      149.19      4.19 o 
   9   8   3        4.98        7.25      2.10 o 
  10   8   3       78.10       76.34      3.59 o 
  -4   9   3       60.71       53.60      6.91 o 
  -3   9   3      370.42      336.78     18.43 o 
  -2   9   3      411.47      396.09     14.27 o 
  -1   9   3        2.23        5.26      4.53 o 
   0   9   3      165.81      150.65     15.13 o 
   1   9   3      924.01      861.97     44.38 o 
   2   9   3       16.87       19.84      3.36 o 
   3   9   3      433.67      429.64     15.33 o 
   4   9   3       75.22       64.91      4.87 o 
   5   9   3       28.76       23.47      3.74 o 
   6   9   3       64.06       68.57      7.29 o 
   7   9   3      205.84      216.48      9.33 o 
   8   9   3        6.94        8.26      2.34 o 
   9   9   3       65.78       78.57      4.11 o 
  -3  10   3       26.44       21.65      5.99 o 
  -2  10   3      101.48      104.43      6.46 o 
  -1  10   3        6.65        6.27      3.50 o 
   0  10   3        0.99        0.50      3.09 o 
   1  10   3      172.01      172.24      8.52 o 
   2  10   3       13.46        6.62      3.63 o 
   3  10   3       19.70        9.95      3.69 o 
   4  10   3       52.75       60.52      5.16 o 
   5  10   3        1.80        4.96      5.38 o 
   6  10   3        9.49        7.40      3.75 o 
   7  10   3        9.08        8.71      4.13 o 
   8  10   3       68.54       74.77      5.09 o 
   9  10   3       39.71       56.12      6.37 o 
  -2  11   3      132.93      127.62     10.90 o 
  -1  11   3       60.48       58.89      6.14 o 
   0  11   3       18.62       26.72      4.61 o 
   1  11   3      174.41      167.52     16.97 o 
   2  11   3       92.04       90.86      6.51 o 
   3  11   3      112.69      118.18      7.43 o 
   4  11   3       48.85       62.00      7.37 o 
   5  11   3      106.12      106.72      9.60 o 
   6  11   3      114.28      134.25      8.05 o 
   7  11   3       77.52      101.49      7.38 o 
   8  11   3        1.55       -5.22      5.22 o 
   0  12   3      289.48      280.41     37.63 o 
   1  12   3       17.62       27.16      5.01 o 
   2  12   3      130.77      126.55      7.93 o 
   3  12   3       81.20       89.10     14.44 o 
   4  12   3       55.59       64.14      6.19 o 
   5  12   3      210.47      213.06     13.82 o 
   6  12   3       63.51       60.96      7.68 o 
  -4 -11   4        8.21        9.18      3.27 o 
  -3 -11   4       74.01       88.62      5.94 o 
  -2 -11   4       42.23       43.07      4.61 o 
  -1 -11   4        4.64        3.03      3.69 o 
   0 -11   4       24.16       20.58      5.53 o 
   1 -11   4       61.11       56.36      6.99 o 
  -5 -10   4       19.58       20.84      2.63 o 
  -4 -10   4       73.13       84.66      3.88 o 
  -3 -10   4        0.96       -1.62      2.67 o 
  -2 -10   4      192.13      196.69      8.41 o 
  -1 -10   4      116.51      112.70      6.16 o 
   0 -10   4       89.25       81.33      4.58 o 
   1 -10   4        9.77        9.62      4.51 o 
   2 -10   4      281.03      286.74     26.41 o 
   3 -10   4       13.06       14.74      4.96 o 
   4 -10   4       81.96       96.60     11.83 o 
  -7  -9   4        1.24        1.75      2.31 o 
  -6  -9   4       55.29       58.67      3.28 o 
  -5  -9   4      186.89      195.79      5.72 o 
  -4  -9   4       19.49       13.94      2.21 o 
  -3  -9   4       66.82       69.20      3.33 o 
  -2  -9   4      447.02      461.92     13.87 o 
  -1  -9   4        7.50        6.57      2.18 o 
   0  -9   4       10.36       11.04      2.70 o 
   1  -9   4      553.16      503.97     25.82 o 
   2  -9   4        6.53        7.79      4.23 o 
   3  -9   4      168.90      166.59     13.05 o 
   4  -9   4      188.52      165.40     14.59 o 
   5  -9   4        5.84        7.99      7.68 o 
  -7  -8   4       13.60       15.10      2.37 o 
  -6  -8   4        7.23        4.65      2.11 o 
  -5  -8   4       28.14       20.73      2.28 o 
  -4  -8   4        8.14       11.24      1.99 o 
  -3  -8   4      260.35      252.66      6.39 o 
  -2  -8   4       17.22       21.58      1.91 o 
  -1  -8   4      349.58      331.48      8.21 o 
   0  -8   4       59.80       59.32      5.16 o 
   1  -8   4      103.22       86.05      4.29 o 
   2  -8   4       11.63       11.21      2.47 o 
   3  -8   4      102.00       98.04      6.49 o 
   4  -8   4       36.11       42.17      4.94 o 
   5  -8   4       41.20       37.01      8.29 o 
   6  -8   4       17.65       11.98      7.68 o 
  -8  -7   4       84.17      105.64      4.72 o 
  -7  -7   4        1.16        2.15      1.85 o 
  -6  -7   4        1.24        2.05      1.67 o 
  -5  -7   4      143.24      152.73      4.14 o 
  -4  -7   4        1.05        0.14      1.56 o 
  -3  -7   4      580.58      536.48     11.44 o 
  -2  -7   4      968.16      967.39     17.91 o 
  -1  -7   4      282.27      286.83      6.26 o 
   0  -7   4       16.44       15.14      2.64 o 
   1  -7   4      233.94      235.08     11.79 o 
   2  -7   4       83.80       76.64      3.85 o 
   3  -7   4      167.92      157.00      5.74 o 
   4  -7   4       26.04       26.67      4.13 o 
   5  -7   4        1.55        3.38      5.99 o 
   6  -7   4        1.25       -2.61      5.99 o 
   7  -7   4       11.55       15.66      7.68 o 
  -8  -6   4       24.17       26.88      2.81 o 
  -7  -6   4        9.36       11.15      1.69 o 
  -6  -6   4      667.96      640.89     14.88 o 
  -5  -6   4       88.04       92.34      3.61 o 
  -4  -6   4       42.87       46.64      1.95 o 
  -3  -6   4     1343.19     1320.78     21.70 o 
  -2  -6   4        4.78        5.77      1.07 o 
  -1  -6   4      414.63      423.08      7.13 o 
   0  -6   4      765.59      742.03     23.63 o 
   1  -6   4       25.22       20.04      2.13 o 
   2  -6   4       81.98       79.44      5.26 o 
   3  -6   4     1159.67     1116.71     23.14 o 
   4  -6   4       39.08       41.19      2.93 o 
   5  -6   4      495.47      485.29     26.26 o 
   6  -6   4      222.60      203.02     14.90 o 
   7  -6   4        9.32        8.91      5.99 o 
   8  -6   4      138.64      136.22     13.05 o 
  -9  -5   4       54.11       50.82      4.80 o 
  -8  -5   4        6.30        4.45      2.09 o 
  -7  -5   4      184.98      195.71      5.57 o 
  -6  -5   4      212.28      207.24      4.41 o 
  -5  -5   4       50.83       52.97      1.98 o 
  -4  -5   4      246.42      247.34      4.91 o 
  -3  -5   4       85.68       76.38      2.28 o 
  -2  -5   4      625.32      635.85      9.51 o 
  -1  -5   4     3299.27     3184.61     44.42 o 
   0  -5   4       88.62       98.02      1.97 o 
   1  -5   4      365.02      361.77      6.61 o 
   2  -5   4     2437.56     2378.77     41.68 o 
   3  -5   4       13.72       11.39      1.22 o 
   4  -5   4      959.62      959.77     15.89 o 
   5  -5   4      783.39      748.95     15.62 o 
   6  -5   4        6.22        3.84      4.91 o 
   7  -5   4      207.55      213.46     15.36 o 
   8  -5   4      216.87      226.67     15.97 o 
   9  -5   4        2.18        1.38      6.45 o 
  -9  -4   4        0.49        0.05      3.29 o 
  -8  -4   4      139.86      138.08      6.41 o 
  -7  -4   4        4.60        5.32      1.82 o 
  -6  -4   4       11.10        9.90      1.90 o 
  -5  -4   4      132.30      123.46      3.18 o 
  -4  -4   4      350.92      335.28      6.13 o 
  -3  -4   4       19.07       24.55      1.24 o 
  -2  -4   4      380.61      384.17      5.98 o 
  -1  -4   4      118.91      111.23      2.10 o 
   0  -4   4        2.88        5.30      0.84 o 
   1  -4   4      512.59      463.72      8.65 o 
   2  -4   4      129.33      153.72      4.87 o 
   3  -4   4      571.76      602.69     10.42 o 
   4  -4   4     1020.22     1023.61     19.81 o 
   5  -4   4       98.80       86.23      2.31 o 
   6  -4   4      437.28      447.91      9.85 o 
   7  -4   4       37.58       45.93      2.65 o 
   8  -4   4        1.40        3.93      4.53 o 
   9  -4   4      289.30      317.13     19.66 o 
  -9  -3   4        3.88        3.60      3.69 o 
  -8  -3   4        5.37        7.30      3.07 o 
  -7  -3   4       77.15       83.91      5.46 o 
  -6  -3   4       18.82       17.58      1.79 o 
  -5  -3   4      161.87      176.67      4.12 o 
  -4  -3   4      279.85      253.01      4.24 o 
  -3  -3   4        8.86       13.13      0.86 o 
  -2  -3   4       49.84       42.70      1.17 o 
  -1  -3   4      384.96      405.93      5.73 o 
   0  -3   4       16.59       24.27      0.92 o 
   1  -3   4      153.36      193.46      3.47 o 
   2  -3   4      629.76      665.11     11.35 o 
   3  -3   4        1.33        1.86      0.79 o 
   4  -3   4      285.75      279.51      4.84 o 
   5  -3   4       26.66       24.71      1.57 o 
   6  -3   4      138.76      149.99      3.58 o 
   7  -3   4      841.51      805.28     16.69 o 
   8  -3   4       12.77       14.63      2.14 o 
   9  -3   4       22.82       31.34      4.55 o 
  10  -3   4       95.07       87.36      6.71 o 
  -9  -2   4       34.94       29.05      4.61 o 
  -8  -2   4      315.75      316.44     10.14 o 
  -7  -2   4       18.36       22.77      3.52 o 
  -6  -2   4      295.45      282.28     10.46 o 
  -5  -2   4      522.19      519.28     13.50 o 
  -4  -2   4      248.85      242.66      4.97 o 
  -3  -2   4      992.46     1023.25     14.09 o 
  -2  -2   4      493.85      418.53      5.17 o 
  -1  -2   4     1342.18     1356.97     17.82 o 
   0  -2   4     2830.91     3003.87     41.26 o 
   1  -2   4     2950.52     3023.94     45.05 o 
   2  -2   4       97.87       84.23      2.04 o 
   3  -2   4     2180.75     2188.92     35.60 o 
   4  -2   4     1608.01     1584.23     26.05 o 
   5  -2   4       72.20       65.26      1.82 o 
   6  -2   4     1085.28     1088.56     19.48 o 
   7  -2   4      410.50      405.88      7.92 o 
   8  -2   4       19.64       22.63      2.12 o 
   9  -2   4      337.04      327.95      9.15 o 
  10  -2   4       32.46       37.79      5.15 o 
  -9  -1   4      157.79      161.23      9.60 o 
  -8  -1   4       59.10       56.34      3.96 o 
  -7  -1   4      289.73      272.68      8.65 o 
  -6  -1   4      160.39      169.48      7.22 o 
  -5  -1   4      484.95      470.30     12.32 o 
  -4  -1   4      827.61      877.20     26.76 o 
  -3  -1   4     1431.45     1455.25     22.07 o 
  -2  -1   4     1182.83     1224.82     21.85 o 
  -1  -1   4     1384.78     1431.43     19.35 o 
   0  -1   4     1197.60     1147.24     15.67 o 
   1  -1   4      961.68      970.77     15.84 o 
   2  -1   4     1020.24      961.85     15.90 o 
   3  -1   4     4856.17     4944.69     85.83 o 
   4  -1   4      660.71      676.21     11.49 o 
   5  -1   4      283.58      247.83      4.36 o 
   6  -1   4     1302.13     1310.14     21.29 o 
   7  -1   4       55.87       61.47      2.19 o 
   8  -1   4      674.32      668.92     12.50 o 
   9  -1   4      314.32      312.56      7.64 o 
  10  -1   4        8.26        9.75      2.52 o 
  -9   0   4      163.52      165.42      8.52 o 
  -8   0   4       25.89       24.88      3.84 o 
  -7   0   4      215.24      209.16      7.15 o 
  -6   0   4       31.57       32.38      3.36 o 
  -5   0   4       21.11       20.30      2.54 o 
  -4   0   4      991.98     1018.79     24.71 o 
  -3   0   4       12.65       15.86      1.25 o 
  -2   0   4       44.11       48.18      1.70 o 
  -1   0   4      299.85      296.93      6.78 o 
   0   0   4     2017.81     2213.92     44.30 o 
   1   0   4       14.46       21.83      0.70 o 
   2   0   4     2254.31     2358.70     38.14 o 
   3   0   4      267.59      245.94      4.51 o 
   4   0   4       95.84      126.31      2.74 o 
   5   0   4     2057.67     2195.03     32.98 o 
   6   0   4       52.26       60.77      1.78 o 
   7   0   4      104.58      115.43      3.15 o 
   8   0   4      439.75      443.91      8.78 o 
   9   0   4        8.96        7.61      1.51 o 
  10   0   4       81.48       82.86      3.64 o 
  11   0   4       62.14       76.25      4.68 o 
  -9   1   4      186.65      156.03     11.67 o 
  -8   1   4       40.79       44.17      4.99 o 
  -7   1   4        6.71        2.90      2.75 o 
  -6   1   4      744.82      712.56     18.51 o 
  -5   1   4        3.37        3.67      2.03 o 
  -4   1   4        4.23        4.63      1.81 o 
  -3   1   4      730.62      709.15     13.57 o 
  -2   1   4      210.91      244.76      5.11 o 
  -1   1   4     1456.46     1534.60     28.43 o 
   0   1   4     1464.17     1521.02     45.06 o 
   1   1   4       45.73       52.42      1.67 o 
   2   1   4       27.92       47.55      1.12 o 
   3   1   4      643.31      647.77     10.09 o 
   4   1   4       32.21       40.97      1.26 o 
   5   1   4      585.47      605.50      8.95 o 
   6   1   4      478.96      473.10      7.73 o 
   7   1   4      230.52      218.14      4.83 o 
   8   1   4      380.04      364.94      7.46 o 
   9   1   4       39.56       37.35      2.30 o 
  10   1   4       26.04       28.97      2.09 o 
  11   1   4      124.97      132.74      5.34 o 
  -8   2   4       27.34       25.12      3.98 o 
  -7   2   4      947.70      906.52     28.28 o 
  -6   2   4       56.30       52.39      3.18 o 
  -5   2   4      245.64      257.14      9.28 o 
  -4   2   4     1237.11     1260.50     30.23 o 
  -3   2   4      168.83      168.75      3.52 o 
  -2   2   4     1513.46     1542.10     25.90 o 
  -1   2   4     5120.81     5263.40    103.30 o 
   0   2   4      502.68      510.06     11.58 o 
   1   2   4     1172.91     1145.25     24.72 o 
   2   2   4     2201.31     2225.05     36.89 o 
   3   2   4     1543.81     1660.17     25.77 o 
   4   2   4     3910.88     3711.55     55.54 o 
   5   2   4     1012.44      941.14     13.58 o 
   6   2   4       13.82       17.59      1.01 o 
   7   2   4      373.72      376.04      6.46 o 
   8   2   4      511.55      505.94      9.85 o 
   9   2   4       53.24       54.08      2.59 o 
  10   2   4      270.94      270.47      7.34 o 
  11   2   4       62.08       65.41      3.93 o 
  -8   3   4      241.06      233.28     13.36 o 
  -7   3   4      147.07      150.46      7.16 o 
  -6   3   4       51.29       51.35      3.78 o 
  -5   3   4     1115.40     1134.27     28.22 o 
  -4   3   4      301.14      285.54     11.49 o 
  -3   3   4      629.16      650.99     11.37 o 
  -2   3   4     2275.14     2295.83     45.59 o 
  -1   3   4      448.50      445.65      9.55 o 
   0   3   4     2614.85     2663.17     74.40 o 
   1   3   4     2832.12     2886.89     59.52 o 
   2   3   4       29.56       28.35      1.35 o 
   3   3   4      440.95      387.97      7.27 o 
   4   3   4     6784.58     6895.00    110.56 o 
   5   3   4      186.49      186.07      3.72 o 
   6   3   4      867.95      848.77     13.27 o 
   7   3   4      894.07      877.50     12.93 o 
   8   3   4      297.31      284.38      6.66 o 
   9   3   4      552.50      540.96     11.52 o 
  10   3   4      182.69      196.65      5.43 o 
  11   3   4        1.75        2.07      2.07 o 
  -8   4   4       69.67       74.93      6.14 o 
  -7   4   4        0.61        0.96      2.80 o 
  -6   4   4      167.56      152.57     11.36 o 
  -5   4   4       20.91       17.65      2.47 o 
  -4   4   4        8.00        9.06      1.79 o 
  -3   4   4      475.70      488.87      8.75 o 
  -2   4   4       66.86       64.03      2.80 o 
  -1   4   4      142.74      151.80      4.52 o 
   0   4   4     1135.80     1103.88     72.49 o 
   1   4   4       76.32       84.45      2.45 o 
   2   4   4     1698.92     1943.54     69.99 o 
   3   4   4      481.30      468.19     16.15 o 
   4   4   4      212.40      215.59      3.61 o 
   5   4   4      458.85      458.52      7.45 o 
   6   4   4      116.09      103.00      2.47 o 
   7   4   4      107.27      108.27      2.88 o 
   8   4   4       79.43       72.95      2.88 o 
   9   4   4      234.22      228.19      7.18 o 
  10   4   4        2.87        2.29      1.95 o 
  11   4   4      141.01      135.10      4.65 o 
  -7   5   4       94.01       87.71      9.06 o 
  -6   5   4        1.92        0.42      2.66 o 
  -5   5   4      160.63      147.78      6.38 o 
  -4   5   4       42.15       35.33      2.72 o 
  -3   5   4        9.45        6.98      1.01 o 
  -2   5   4      421.10      407.00     10.34 o 
  -1   5   4      203.39      210.84      5.93 o 
   0   5   4       36.77       35.85      1.55 o 
   1   5   4      641.05      651.69     17.64 o 
   2   5   4      438.87      495.94     17.80 o 
   3   5   4       84.51       84.61      6.36 o 
   4   5   4      410.64      409.29      7.88 o 
   5   5   4       36.24       39.30      1.48 o 
   6   5   4      356.28      364.42      6.61 o 
   7   5   4      266.24      252.09      5.06 o 
   8   5   4       22.87       23.96      2.35 o 
   9   5   4       72.88       78.95      3.19 o 
  10   5   4        0.27       -0.20      1.93 o 
  11   5   4        0.10        0.00      2.18 o 
  -6   6   4      445.58      469.78     23.04 o 
  -5   6   4      206.71      205.94     11.36 o 
  -4   6   4      356.15      357.31     11.83 o 
  -3   6   4      671.38      710.25     17.60 o 
  -2   6   4     1027.41     1046.05     32.01 o 
  -1   6   4      163.03      154.56      4.74 o 
   0   6   4     1897.61     1951.20     40.58 o 
   1   6   4      289.85      297.61      6.25 o 
   2   6   4      648.40      706.12     20.90 o 
   3   6   4     1096.46     1077.63     26.15 o 
   4   6   4      236.49      236.14      5.77 o 
   5   6   4      449.50      449.40     10.05 o 
   6   6   4      905.77      884.61     14.78 o 
   7   6   4      428.50      442.78      8.07 o 
   8   6   4      559.19      548.33      9.83 o 
   9   6   4      125.16      131.36      4.32 o 
  10   6   4       15.48       18.13      2.33 o 
  11   6   4      148.76      160.30      5.25 o 
  -6   7   4       79.22       90.30      7.68 o 
  -5   7   4       54.37       55.59      5.68 o 
  -4   7   4      438.81      494.19     23.34 o 
  -3   7   4      147.01      153.03      9.06 o 
  -2   7   4      178.04      173.62      7.60 o 
  -1   7   4      730.98      736.63     18.28 o 
   0   7   4      622.61      619.19     13.22 o 
   1   7   4      915.28      969.72     23.67 o 
   2   7   4     1243.29     1248.30     30.14 o 
   3   7   4      482.46      490.52     12.74 o 
   4   7   4      389.43      375.23     10.28 o 
   5   7   4     2864.87     2766.44     65.63 o 
   6   7   4      100.47       97.66      4.30 o 
   7   7   4      172.63      173.67      4.01 o 
   8   7   4      464.16      465.03      8.60 o 
   9   7   4        9.58        8.65      2.07 o 
  10   7   4       93.05      102.66      4.83 o 
  -5   8   4       45.79       48.38      6.30 o 
  -4   8   4        6.24        6.76      4.15 o 
  -3   8   4      326.17      301.77     15.66 o 
  -2   8   4      184.85      180.67      7.65 o 
  -1   8   4       20.99       25.77      8.37 o 
   0   8   4        6.58        5.25      3.84 o 
   1   8   4      820.52      777.08     25.95 o 
   2   8   4        2.27        4.67      3.76 o 
   3   8   4       44.97       44.04      4.30 o 
   4   8   4       26.62       22.52      2.56 o 
   5   8   4       28.36       34.01      2.88 o 
   6   8   4      382.62      370.36     16.06 o 
   7   8   4      321.58      306.82      7.89 o 
   8   8   4       11.14       15.65      1.87 o 
   9   8   4      120.29      116.07      4.11 o 
  10   8   4       71.30       75.53      6.72 o 
  -4   9   4       45.90       49.60      6.60 o 
  -3   9   4       92.81       85.69      7.68 o 
  -2   9   4       81.45       89.53      5.42 o 
  -1   9   4      102.05      108.53      8.75 o 
   0   9   4       53.24       44.32      4.20 o 
   1   9   4        3.14        3.49      2.95 o 
   2   9   4       70.85       74.05      6.22 o 
   3   9   4        5.28        5.18      2.93 o 
   4   9   4        5.83        7.39      3.15 o 
   5   9   4      233.60      237.27     10.06 o 
   6   9   4       27.22       17.96      3.73 o 
   7   9   4      173.02      178.35      8.85 o 
   8   9   4       13.38       18.27      5.14 o 
   9   9   4        5.39        8.06      2.28 o 
  -3  10   4       30.12       22.88      5.68 o 
  -2  10   4      356.43      364.22     14.74 o 
  -1  10   4       98.51      110.75     23.19 o 
   0  10   4      357.82      346.41     14.05 o 
   1  10   4      211.87      207.91     17.20 o 
   2  10   4       63.71       61.92      5.05 o 
   3  10   4      491.84      489.07     17.46 o 
   4  10   4      696.51      671.96     22.75 o 
   5  10   4       29.86       39.47      4.89 o 
   6  10   4      182.70      192.13      9.45 o 
   7  10   4       96.47      116.51      7.35 o 
   8  10   4       11.07       11.78      3.77 o 
   9  10   4      202.15      234.29     23.27 o 
  -1  11   4      193.11      177.15      9.17 o 
   0  11   4      188.58      171.98     17.97 o 
   1  11   4       17.83       20.95      4.15 o 
   2  11   4      191.58      200.25     17.51 o 
   3  11   4      112.89      103.10      6.89 o 
   4  11   4       71.09       63.84      9.83 o 
   5  11   4      133.79      134.47      8.14 o 
   6  11   4      112.37      115.13      7.75 o 
   7  11   4       12.24       14.35      4.64 o 
   8  11   4       60.78       74.48      9.21 o 
   1  12   4       18.73       18.71      4.70 o 
   2  12   4       74.87       71.32     13.36 o 
   3  12   4       14.42       10.09      4.50 o 
   4  12   4        0.65        4.91      4.68 o 
   5  12   4      160.90      156.73     11.36 o 
   6  12   4        0.63       -1.93      7.99 o 
  -2 -11   5        3.42        2.02      3.58 o 
  -1 -11   5       71.22       74.88      5.62 o 
   0 -11   5        1.08       -3.48      3.48 o 
  -4 -10   5        0.81       -0.88      2.48 o 
  -3 -10   5        2.61        1.09      2.75 o 
  -2 -10   5      162.92      171.23     10.03 o 
  -1 -10   5        4.02       -2.32      2.58 o 
   0 -10   5        0.95        4.13      3.16 o 
   1 -10   5      331.52      334.89     12.28 o 
   2 -10   5        1.34        5.45      4.78 o 
   3 -10   5      109.58      116.90     11.52 o 
  -6  -9   5        0.37        0.03      2.36 o 
  -5  -9   5       98.88       99.32      4.60 o 
  -4  -9   5       12.31       16.21      2.36 o 
  -3  -9   5       52.03       50.58      2.90 o 
  -2  -9   5       15.44        9.94      2.76 o 
  -1  -9   5       44.37       57.31      3.67 o 
   0  -9   5       83.14       82.12      4.30 o 
   1  -9   5       24.34       17.32      2.98 o 
   2  -9   5       40.56       34.51      6.80 o 
   3  -9   5       85.73       79.45      6.52 o 
   4  -9   5       25.95       27.60      7.22 o 
   5  -9   5        0.10        2.30      7.68 o 
  -7  -8   5        1.35        6.33      2.45 o 
  -6  -8   5        2.89        7.06      2.16 o 
  -5  -8   5       35.28       46.37      2.85 o 
  -4  -8   5       15.62       14.50      2.12 o 
  -3  -8   5       52.84       66.41      3.12 o 
  -2  -8   5      255.45      264.60      6.66 o 
  -1  -8   5       61.34       61.74      4.56 o 
   0  -8   5       15.70        6.68      2.07 o 
   1  -8   5      191.56      200.80      6.65 o 
   2  -8   5       21.66       23.54      2.90 o 
   3  -8   5      123.27      115.97      5.26 o 
   4  -8   5       82.53       78.31      8.83 o 
   5  -8   5       23.46       25.65      8.29 o 
   6  -8   5        1.39       10.60      8.14 o 
  -7  -7   5       25.93       31.68      3.20 o 
  -6  -7   5      143.04      142.08      4.11 o 
  -5  -7   5       45.57       41.67      2.58 o 
  -4  -7   5       26.13       28.98      2.21 o 
  -3  -7   5      237.67      245.55      6.19 o 
  -2  -7   5      156.87      157.65      4.52 o 
  -1  -7   5       31.35       35.29      2.19 o 
   0  -7   5      518.54      505.85     14.43 o 
   1  -7   5      194.35      179.73      8.96 o 
   2  -7   5       99.73      113.29      4.88 o 
   3  -7   5      890.52      834.05     24.76 o 
   4  -7   5       36.52       42.88      5.37 o 
   5  -7   5       85.19       95.21     11.06 o 
   6  -7   5      629.57      629.18     34.09 o 
   7  -7   5       64.73       51.60      9.83 o 
  -8  -6   5        7.42        7.83      2.86 o 
  -7  -6   5       30.42       28.89      2.89 o 
  -6  -6   5      225.27      204.26      4.57 o 
  -5  -6   5        9.93       10.32      1.56 o 
  -4  -6   5      396.70      390.37      7.31 o 
  -3  -6   5      149.07      133.33      3.36 o 
  -2  -6   5      345.15      338.74      6.39 o 
  -1  -6   5      904.18      881.13     12.97 o 
   0  -6   5       46.34       36.20      2.15 o 
   1  -6   5       15.69       15.35      2.20 o 
   2  -6   5      740.25      742.03     27.26 o 
   3  -6   5      290.08      276.78     12.92 o 
   4  -6   5       28.57       30.81      2.55 o 
   5  -6   5       50.71       54.89      3.52 o 
   6  -6   5      104.32      116.71     11.67 o 
   7  -6   5      214.76      210.39     16.43 o 
   8  -6   5       82.44      101.51     11.98 o 
  -8  -5   5       18.40       16.81      4.51 o 
  -7  -5   5       23.18       20.64      2.47 o 
  -6  -5   5       39.29       48.87      2.43 o 
  -5  -5   5      143.83      139.91      3.44 o 
  -4  -5   5      171.32      157.04      3.64 o 
  -3  -5   5      519.66      530.63      9.34 o 
  -2  -5   5       54.34       56.98      1.79 o 
  -1  -5   5     1000.62      934.86     12.70 o 
   0  -5   5      403.20      410.76      5.98 o 
   1  -5   5      361.22      369.67      6.90 o 
   2  -5   5       38.82       37.61      2.35 o 
   3  -5   5       30.45       27.60      1.63 o 
   4  -5   5      363.93      359.55      7.31 o 
   5  -5   5      155.59      166.66      4.09 o 
   6  -5   5       74.54       68.49      3.34 o 
   7  -5   5       79.78       92.45      9.98 o 
   8  -5   5        0.42        4.15      6.91 o 
   9  -5   5        0.80        2.15      7.06 o 
  -8  -4   5        0.63        0.45      3.74 o 
  -7  -4   5      281.79      278.28     15.20 o 
  -6  -4   5       21.10       20.08      2.00 o 
  -5  -4   5       21.01       15.60      1.62 o 
  -4  -4   5     1671.48     1613.34     26.15 o 
  -3  -4   5      244.81      229.74      4.21 o 
  -2  -4   5       50.85       59.14      1.62 o 
  -1  -4   5      753.41      769.70     10.51 o 
   0  -4   5       25.38       28.31      1.20 o 
   1  -4   5      450.31      443.91      7.30 o 
   2  -4   5      983.42      990.43     16.64 o 
   3  -4   5        4.12        5.63      1.08 o 
   4  -4   5      376.62      365.61      7.38 o 
   5  -4   5      394.39      383.86      6.99 o 
   6  -4   5       46.41       49.01      2.05 o 
   7  -4   5      466.88      447.05     10.13 o 
   8  -4   5        5.92        4.71      2.47 o 
   9  -4   5        4.71        3.84      6.30 o 
  -8  -3   5       75.76       75.86      4.81 o 
  -7  -3   5      134.49      123.14      6.93 o 
  -6  -3   5       38.85       39.02      3.85 o 
  -5  -3   5      183.46      174.42      4.49 o 
  -4  -3   5      445.90      427.63      8.36 o 
  -3  -3   5     1436.05     1395.37     19.30 o 
  -2  -3   5     1081.78     1068.69     14.95 o 
  -1  -3   5      435.71      462.85      6.53 o 
   0  -3   5      582.08      570.63      8.38 o 
   1  -3   5     3460.17     3451.12     51.45 o 
   2  -3   5       32.93       26.62      1.28 o 
   3  -3   5     1853.80     1883.23     30.93 o 
   4  -3   5      264.54      235.92      4.74 o 
   5  -3   5       82.61       88.39      2.48 o 
   6  -3   5      550.80      557.16     10.56 o 
   7  -3   5      685.39      712.20     13.28 o 
   8  -3   5       33.24       36.51      2.50 o 
   9  -3   5      209.85      208.39      6.69 o 
  10  -3   5      119.40      136.75      8.22 o 
  -8  -2   5       50.45       56.23      4.16 o 
  -7  -2   5       34.65       30.00      6.60 o 
  -6  -2   5       52.48       55.37      5.38 o 
  -5  -2   5     1407.87     1367.43     33.21 o 
  -4  -2   5       18.53       18.54      3.18 o 
  -3  -2   5      468.44      459.02      7.18 o 
  -2  -2   5      272.12      273.25      4.18 o 
  -1  -2   5      130.35      120.90      1.91 o 
   0  -2   5     1697.30     1655.07     21.63 o 
   1  -2   5      294.97      284.11      4.43 o 
   2  -2   5     1566.36     1617.65     29.77 o 
   3  -2   5     2185.22     2231.89     36.38 o 
   4  -2   5        8.38       14.29      1.13 o 
   5  -2   5      899.97      927.76     15.37 o 
   6  -2   5      850.15      850.05     14.24 o 
   7  -2   5       68.93       79.56      3.64 o 
   8  -2   5      742.55      747.86     13.97 o 
   9  -2   5       19.25       14.46      2.18 o 
  10  -2   5       35.13       37.49      3.15 o 
  -8  -1   5       22.31       23.55      4.17 o 
  -7  -1   5        1.73        2.54      3.09 o 
  -6  -1   5        3.28        9.34      2.91 o 
  -5  -1   5        2.19        2.66      4.45 o 
  -4  -1   5      178.60      173.96      5.67 o 
  -3  -1   5       40.52       46.65      3.01 o 
  -2  -1   5       29.27       29.56      1.16 o 
  -1  -1   5        3.37        2.13      0.43 o 
   0  -1   5     2633.01     2988.55     42.69 o 
   1  -1   5      454.11      518.40      7.52 o 
   2  -1   5      133.85      134.29      2.58 o 
   3  -1   5       14.05       14.69      0.99 o 
   4  -1   5       11.33       12.19      1.03 o 
   5  -1   5       92.48       99.07      2.60 o 
   6  -1   5        1.09        0.60      1.05 o 
   7  -1   5       46.28       50.75      2.11 o 
   8  -1   5      152.56      162.56      4.14 o 
   9  -1   5       22.05       19.08      1.75 o 
  10  -1   5       16.25       23.49      2.83 o 
  -8   0   5       25.10       23.28      4.13 o 
  -7   0   5       59.15       55.84      4.70 o 
  -6   0   5       93.69       93.69      5.37 o 
  -5   0   5      171.87      169.12      7.06 o 
  -4   0   5       29.55       32.09      2.59 o 
  -3   0   5     1440.60     1391.83     33.40 o 
  -2   0   5      794.28      836.15     24.26 o 
  -1   0   5      391.28      455.10     11.13 o 
   0   0   5     1951.06     1982.73     39.88 o 
   1   0   5       35.46       54.46      1.25 o 
   2   0   5      520.08      488.84      7.69 o 
   3   0   5     2810.17     2824.45     45.77 o 
   4   0   5       13.98       19.80      1.14 o 
   5   0   5      579.51      616.91     10.70 o 
   6   0   5      305.92      295.28      5.23 o 
   7   0   5       46.09       48.72      2.03 o 
   8   0   5      598.08      560.50     10.81 o 
   9   0   5       52.18       48.80      2.34 o 
  10   0   5        3.70        3.07      1.72 o 
  11   0   5       44.12       41.93      3.36 o 
  -8   1   5       73.81       67.10      5.29 o 
  -7   1   5      285.37      280.38     11.25 o 
  -6   1   5      260.72      250.01     14.82 o 
  -5   1   5      359.66      356.10     12.27 o 
  -4   1   5      465.16      481.89     10.84 o 
  -3   1   5     1429.46     1445.19     27.25 o 
  -2   1   5      803.66      855.80     16.27 o 
  -1   1   5      804.36      783.50     18.84 o 
   0   1   5     1334.22     1344.25     32.47 o 
   1   1   5      595.83      562.71     10.55 o 
   2   1   5     5923.31     5910.20     84.42 o 
   3   1   5      480.34      468.45      8.12 o 
   4   1   5      735.47      696.93     10.99 o 
   5   1   5     2010.91     1920.15     29.18 o 
   6   1   5      115.56      111.63      2.92 o 
   7   1   5      628.12      624.30     10.75 o 
   8   1   5     1169.62     1135.69     20.61 o 
   9   1   5        8.04        7.09      1.84 o 
  10   1   5      139.57      145.26      4.50 o 
  11   1   5      211.46      218.62      7.16 o 
  -8   2   5       78.69       66.41      5.29 o 
  -7   2   5       86.81      100.10     11.21 o 
  -6   2   5       58.01       56.99      3.33 o 
  -5   2   5      530.00      513.40     16.60 o 
  -4   2   5      178.33      171.26      7.30 o 
  -3   2   5      169.28      182.95      4.31 o 
  -2   2   5     1730.49     1767.83     29.73 o 
  -1   2   5     1806.37     1945.18     35.96 o 
   0   2   5       74.81       84.48      2.51 o 
   1   2   5     2561.25     2712.40     70.56 o 
   2   2   5      935.31      956.41     16.24 o 
   3   2   5       15.01       13.01      1.66 o 
   4   2   5     8633.32     8771.66    130.74 o 
   5   2   5        7.95        9.98      0.92 o 
   6   2   5      182.68      186.09      3.42 o 
   7   2   5     1675.23     1654.15     25.36 o 
   8   2   5        3.88        5.81      1.80 o 
   9   2   5      396.92      372.81     10.84 o 
  10   2   5      215.13      231.00      6.46 o 
  11   2   5       32.62       33.08      3.75 o 
  -7   3   5       51.68       52.96      4.48 o 
  -6   3   5      110.96      113.48      6.30 o 
  -5   3   5        0.41        1.94      2.46 o 
  -4   3   5        3.87        5.86      1.93 o 
  -3   3   5      271.48      300.26      5.81 o 
  -2   3   5       82.65       90.54      3.77 o 
  -1   3   5       67.27       71.70      4.54 o 
   0   3   5      926.19     1038.18     23.55 o 
   1   3   5       13.30       13.06      0.98 o 
   2   3   5        9.02       12.23      1.10 o 
   3   3   5      155.21      147.35      5.41 o 
   4   3   5       13.01       13.04      0.65 o 
   5   3   5       32.42       29.10      1.53 o 
   6   3   5      208.28      189.76      4.42 o 
   7   3   5        3.36        4.36      1.07 o 
   8   3   5        1.71        1.10      1.48 o 
   9   3   5      283.08      280.99      6.98 o 
  10   3   5       67.16       66.73      3.97 o 
  11   3   5       94.01      109.28      4.14 o 
  -7   4   5        4.64        4.87      3.25 o 
  -6   4   5       21.57       19.47      3.14 o 
  -5   4   5      405.37      390.68     13.08 o 
  -4   4   5       95.26       85.76      4.24 o 
  -3   4   5      300.90      330.43      6.30 o 
  -2   4   5      708.30      705.41     14.95 o 
  -1   4   5      189.42      179.75      4.78 o 
   0   4   5       42.30       28.51      2.27 o 
   1   4   5     1822.98     1907.04     39.66 o 
   2   4   5     1002.00     1140.70     24.77 o 
   3   4   5       89.80       65.55      2.49 o 
   4   4   5      461.43      439.95     13.77 o 
   5   4   5       97.36      101.64      2.44 o 
   6   4   5      795.23      819.16     13.68 o 
   7   4   5      345.93      337.87      7.39 o 
   8   4   5        6.73        6.40      1.38 o 
   9   4   5      130.08      127.21      4.16 o 
  10   4   5       95.25       99.44      3.73 o 
  11   4   5        5.76        6.41      2.25 o 
  -6   5   5      473.76      498.12     16.56 o 
  -5   5   5      215.78      220.78      8.83 o 
  -4   5   5      291.96      279.23      9.76 o 
  -3   5   5      715.29      799.00     13.95 o 
  -2   5   5      469.08      446.83     10.05 o 
  -1   5   5      790.81      816.86     19.50 o 
   0   5   5     1332.51     1283.67     49.99 o 
   1   5   5      458.79      469.83     12.63 o 
   2   5   5     1202.73     1262.16     45.09 o 
   3   5   5     2245.67     2255.66     53.33 o 
   4   5   5      671.59      653.31     16.53 o 
   5   5   5      605.91      581.23     12.61 o 
   6   5   5     1542.99     1509.05     24.49 o 
   7   5   5      384.36      376.27      7.00 o 
   8   5   5      295.20      296.59      5.91 o 
   9   5   5      218.42      228.23      5.92 o 
  10   5   5        2.92        3.37      2.08 o 
  11   5   5      117.00      122.17      5.23 o 
  -6   6   5       92.06      109.50      8.14 o 
  -5   6   5       46.02       46.84      4.76 o 
  -4   6   5      439.98      465.84     15.09 o 
  -3   6   5      271.93      288.84      8.05 o 
  -2   6   5      157.43      166.62      9.41 o 
  -1   6   5      515.45      535.27     13.35 o 
   0   6   5      551.11      573.84     12.56 o 
   1   6   5     1078.24     1159.85     29.19 o 
   2   6   5      900.22      889.40     21.81 o 
   3   6   5      343.28      330.94      9.08 o 
   4   6   5      117.91      106.04      4.22 o 
   5   6   5      763.82      749.11     15.98 o 
   6   6   5       50.17       49.00      2.46 o 
   7   6   5      204.26      201.63      4.36 o 
   8   6   5      615.54      600.80     10.64 o 
   9   6   5       27.41       26.07      2.60 o 
  10   6   5       89.54       98.96      3.89 o 
  11   6   5      116.09      108.71      4.33 o 
  -5   7   5        9.44        7.83      3.84 o 
  -4   7   5       91.42       89.23      6.45 o 
  -3   7   5       93.50       93.37      5.99 o 
  -2   7   5        0.50        2.23      1.86 o 
  -1   7   5       52.76       52.33      2.85 o 
   0   7   5       80.58       77.87      2.94 o 
   1   7   5       75.25       74.07      4.95 o 
   2   7   5       34.67       38.16      2.38 o 
   3   7   5       67.66       70.79      3.36 o 
   4   7   5       46.89       42.28      2.77 o 
   5   7   5      102.81      101.11      4.61 o 
   6   7   5      227.78      219.83      8.63 o 
   7   7   5       11.44        7.43      2.06 o 
   8   7   5        5.26        5.64      1.61 o 
   9   7   5        0.12       -0.16      1.82 o 
  10   7   5        0.98       -0.23      2.37 o 
  -4   8   5      171.43      198.11     11.52 o 
  -3   8   5      105.40      113.80      7.68 o 
  -2   8   5       21.34       23.17      2.99 o 
  -1   8   5      539.49      515.32     17.89 o 
   0   8   5       31.43       28.56      3.09 o 
   1   8   5       11.79       12.97      4.68 o 
   2   8   5      910.17      876.80     27.83 o 
   3   8   5       79.20       84.22      3.88 o 
   4   8   5      113.65      112.35      5.05 o 
   5   8   5      673.96      689.79     17.91 o 
   6   8   5       62.82       68.73      4.02 o 
   7   8   5      136.65      142.47      5.85 o 
   8   8   5      115.87      130.69      4.73 o 
   9   8   5        4.38        2.64      2.50 o 
  10   8   5       87.88      101.90      4.09 o 
  -3   9   5       57.44       51.14      5.84 o 
  -2   9   5      652.27      676.55     52.83 o 
  -1   9   5      223.59      221.02      9.37 o 
   0   9   5      493.68      474.39     16.34 o 
   1   9   5      306.78      322.11     12.52 o 
   2   9   5      257.56      262.22     10.48 o 
   3   9   5      648.88      656.87     25.57 o 
   4   9   5      989.94      985.90     31.53 o 
   5   9   5       79.10       70.10      5.38 o 
   6   9   5      113.57      124.47     10.75 o 
   7   9   5      508.85      504.13     18.12 o 
   8   9   5       11.79       11.98      3.91 o 
   9   9   5      212.22      227.90     13.98 o 
  -2  10   5       58.95       66.80      6.91 o 
  -1  10   5       49.83       43.00      4.50 o 
   0  10   5      236.59      231.85      9.82 o 
   1  10   5       48.95       50.39      9.75 o 
   2  10   5       36.27       39.19      4.39 o 
   3  10   5      340.07      316.59     12.60 o 
   4  10   5       19.30       14.68      3.85 o 
   5  10   5      559.85      554.85     19.56 o 
   6  10   5      206.35      200.63     11.67 o 
   7  10   5        5.80        6.79      3.98 o 
   8  10   5       97.67      102.23      7.26 o 
   9  10   5      183.76      200.41     13.67 o 
  -1  11   5       36.62       32.57      7.37 o 
   0  11   5        0.48       -1.70      3.65 o 
   1  11   5        0.86       -1.83      3.43 o 
   2  11   5        3.96        2.83      3.76 o 
   3  11   5       99.16       92.11      6.51 o 
   4  11   5       71.79       76.75      7.29 o 
   5  11   5       32.34       23.53      4.78 o 
   6  11   5       34.10       38.71      5.40 o 
   7  11   5        0.69        1.35      4.32 o 
   2  12   5       44.26       45.34      8.91 o 
   3  12   5      226.44      255.39     21.42 o 
   4  12   5        4.76       -0.04      4.37 o 
   5  12   5       10.13        6.46      8.22 o 
  -3 -10   6        0.03        0.84      4.63 o 
  -2 -10   6       48.32       44.68      3.83 o 
  -1 -10   6      132.51      139.95      5.84 o 
   0 -10   6       74.78       69.30      4.34 o 
   1 -10   6        2.36       -6.60      6.60 o 
   2 -10   6       34.63       41.62      4.55 o 
  -5  -9   6       53.18       58.85      5.16 o 
  -4  -9   6       57.47       66.23      3.47 o 
  -3  -9   6        1.01        2.38      2.20 o 
  -2  -9   6       52.48       58.64      4.77 o 
  -1  -9   6        1.95        0.29      2.55 o 
   0  -9   6       73.92       84.39      5.85 o 
   1  -9   6      168.54      168.40      6.25 o 
   2  -9   6       65.38       56.77      7.06 o 
   3  -9   6       60.79       68.62      5.14 o 
   4  -9   6      180.88      192.89     13.98 o 
  -6  -8   6       20.96       21.47      2.55 o 
  -5  -8   6       31.27       33.80      2.74 o 
  -4  -8   6       12.03       13.03      2.32 o 
  -3  -8   6      143.45      154.27      5.16 o 
  -2  -8   6      152.12      149.85      4.72 o 
  -1  -8   6        5.41        4.94      2.65 o 
   0  -8   6      532.08      533.84     13.69 o 
   1  -8   6        6.20        4.55      2.33 o 
   2  -8   6      190.86      198.72      8.27 o 
   3  -8   6      228.99      218.29      6.01 o 
   4  -8   6        1.73       -1.07      3.47 o 
   5  -8   6      107.92      121.94     13.36 o 
   6  -8   6      125.03      111.03     13.36 o 
  -6  -7   6      177.67      159.42      6.03 o 
  -5  -7   6        0.54        0.23      1.90 o 
  -4  -7   6       17.80        8.83      2.00 o 
  -3  -7   6      156.39      146.37      4.60 o 
  -2  -7   6        9.57       15.40      2.01 o 
  -1  -7   6      327.68      298.00     10.11 o 
   0  -7   6       67.56       61.14      3.41 o 
   1  -7   6       22.61       21.51      2.71 o 
   2  -7   6      163.46      144.42      6.78 o 
   3  -7   6      136.55      111.27      5.11 o 
   4  -7   6        3.09        2.14      1.61 o 
   5  -7   6      173.34      173.76      9.68 o 
   6  -7   6       23.51       32.25      8.75 o 
   7  -7   6      184.99      165.86     15.97 o 
  -7  -6   6       36.23       32.87      3.24 o 
  -6  -6   6       37.83       52.95      2.81 o 
  -5  -6   6       21.06       22.48      1.75 o 
  -4  -6   6        3.54        6.47      1.51 o 
  -3  -6   6       43.39       49.78      2.14 o 
  -2  -6   6       18.40       22.29      1.51 o 
  -1  -6   6      822.56      749.45     12.88 o 
   0  -6   6      844.14      820.34     14.77 o 
   1  -6   6       91.75       78.24      2.83 o 
   2  -6   6       23.57       20.12      2.09 o 
   3  -6   6      128.56      137.50      8.97 o 
   4  -6   6      191.59      179.32      5.41 o 
   5  -6   6        0.45       -0.05      1.42 o 
   6  -6   6      284.51      276.65     11.25 o 
   7  -6   6        4.15        7.06      6.91 o 
   8  -6   6        7.44       11.98      8.45 o 
  -7  -5   6       25.70       26.33      4.56 o 
  -6  -5   6       64.68       63.05      3.25 o 
  -5  -5   6        5.60        2.77      2.18 o 
  -4  -5   6      454.18      442.09      8.04 o 
  -3  -5   6       74.92       85.92      2.56 o 
  -2  -5   6        4.44        3.00      1.19 o 
  -1  -5   6      544.00      558.49      8.58 o 
   0  -5   6      439.11      447.26      6.99 o 
   1  -5   6      205.31      226.46      4.68 o 
   2  -5   6      583.28      580.29     13.24 o 
   3  -5   6       47.91       50.48      2.19 o 
   4  -5   6        9.08       10.49      1.88 o 
   5  -5   6     1215.18     1198.17     21.83 o 
   6  -5   6      253.83      270.95      6.57 o 
   7  -5   6      102.02       99.73      4.51 o 
   8  -5   6      175.12      170.31     15.05 o 
  -8  -4   6       22.85       21.91      4.88 o 
  -7  -4   6      225.80      219.05     10.02 o 
  -6  -4   6        4.20        5.00      3.20 o 
  -5  -4   6      361.43      376.49      8.70 o 
  -4  -4   6      583.41      533.26     10.38 o 
  -3  -4   6      219.95      216.63      4.09 o 
  -2  -4   6      357.69      361.33      5.96 o 
  -1  -4   6      411.13      387.47      5.98 o 
   0  -4   6        6.22       10.44      2.19 o 
   1  -4   6     2832.90     2823.77     39.07 o 
   2  -4   6      159.72      158.79      3.93 o 
   3  -4   6       17.61       18.27      1.42 o 
   4  -4   6      510.51      504.18      9.88 o 
   5  -4   6      493.68      517.46      9.18 o 
   6  -4   6      492.36      491.84      9.86 o 
   7  -4   6      486.53      483.59      9.56 o 
   8  -4   6       10.61       10.68      2.54 o 
   9  -4   6       23.53       27.64      3.84 o 
  -8  -3   6       16.45       16.86      5.91 o 
  -7  -3   6        0.47        2.36      3.58 o 
  -6  -3   6      173.35      185.07      8.68 o 
  -5  -3   6      151.14      134.30      5.43 o 
  -4  -3   6      114.54      119.08      5.01 o 
  -3  -3   6      106.89      100.10      2.69 o 
  -2  -3   6      705.67      688.94     10.68 o 
  -1  -3   6        7.60        7.57      0.84 o 
   0  -3   6     1050.69     1117.55     15.89 o 
   1  -3   6      541.36      517.30      7.76 o 
   2  -3   6        8.16        8.41      1.10 o 
   3  -3   6     1041.67     1008.14     17.03 o 
   4  -3   6      573.03      577.51     10.60 o 
   5  -3   6       80.02       78.01      2.68 o 
   6  -3   6      628.87      645.83     11.22 o 
   7  -3   6       43.20       52.43      3.08 o 
   8  -3   6       16.13       22.15      1.85 o 
   9  -3   6       20.64       38.15      3.06 o 
  10  -3   6       58.18       56.36      4.61 o 
  -8  -2   6       41.93       48.45      5.27 o 
  -7  -2   6        1.19        3.09      3.42 o 
  -6  -2   6       42.05       40.64      4.34 o 
  -5  -2   6      229.56      247.69      7.96 o 
  -4  -2   6      276.20      271.29      7.06 o 
  -3  -2   6        5.52        2.28      1.55 o 
  -2  -2   6      412.09      409.39      6.50 o 
  -1  -2   6       18.83       18.05      0.92 o 
   0  -2   6        3.49        4.73      0.55 o 
   1  -2   6      408.68      421.85      6.38 o 
   2  -2   6       21.28       20.02      1.08 o 
   3  -2   6       98.56       91.29      2.50 o 
   4  -2   6      124.55      123.65      3.09 o 
   5  -2   6      150.13      145.40      3.50 o 
   6  -2   6        5.55        2.85      1.30 o 
   7  -2   6        3.30        1.60      1.42 o 
   8  -2   6       95.28      108.45      3.45 o 
   9  -2   6       29.93       26.23      2.06 o 
  10  -2   6       20.54       10.36      2.77 o 
  -8  -1   6      105.75      110.41      5.67 o 
  -7  -1   6       10.44       14.99      3.72 o 
  -6  -1   6       74.71       76.51      5.31 o 
  -5  -1   6      374.52      377.92     14.74 o 
  -4  -1   6      458.58      477.16     11.01 o 
  -3  -1   6      523.53      531.85     11.94 o 
  -2  -1   6      384.95      398.52     10.24 o 
  -1  -1   6      311.68      302.91      6.26 o 
   0  -1   6      714.65      690.63     10.24 o 
   1  -1   6      223.48      210.46      3.17 o 
   2  -1   6      959.55      982.48     14.05 o 
   3  -1   6       51.62       46.52      1.99 o 
   4  -1   6      456.91      468.61      9.18 o 
   5  -1   6      812.40      798.59     15.47 o 
   6  -1   6      274.41      267.14      5.25 o 
   7  -1   6      147.42      143.36      3.83 o 
   8  -1   6      231.33      209.95      5.02 o 
   9  -1   6      177.87      179.26      6.10 o 
  10  -1   6        2.38        1.34      2.54 o 
  -8   0   6       23.76       24.73      4.13 o 
  -7   0   6       73.60       77.23      5.53 o 
  -6   0   6      983.54      926.00     29.04 o 
  -5   0   6        4.51        5.31      2.73 o 
  -4   0   6       20.04       21.85      2.13 o 
  -3   0   6     1864.07     1851.00     37.94 o 
  -2   0   6      162.13      161.31      4.57 o 
  -1   0   6     1343.85     1328.95     31.96 o 
   0   0   6     1357.31     1369.34     27.90 o 
   1   0   6      965.51      994.29     14.47 o 
   2   0   6     2757.57     2798.47     35.32 o 
   3   0   6      676.94      626.94      9.87 o 
   4   0   6      835.53      840.14     14.26 o 
   5   0   6     1848.15     1818.79     32.24 o 
   6   0   6      272.50      254.68      4.72 o 
   7   0   6      331.06      334.40      6.35 o 
   8   0   6      145.37      162.20      5.56 o 
   9   0   6      189.40      185.88      5.11 o 
  10   0   6      225.29      238.39      7.86 o 
  11   0   6       80.79       84.64      4.36 o 
  -7   1   6      189.64      193.90      7.16 o 
  -6   1   6        1.00       -1.27      2.91 o 
  -5   1   6      339.65      342.25     12.22 o 
  -4   1   6      124.31      130.58      5.73 o 
  -3   1   6       51.99       56.31      2.56 o 
  -2   1   6      820.83      813.86     17.31 o 
  -1   1   6     1398.90     1509.79     50.92 o 
   0   1   6      122.11      165.34      6.94 o 
   1   1   6      603.15      565.08     10.77 o 
   2   1   6      681.43      731.41     11.06 o 
   3   1   6      148.91      163.70      2.72 o 
   4   1   6     1040.71     1059.41     17.79 o 
   5   1   6      147.63      133.79      3.14 o 
   6   1   6      167.05      182.02      3.66 o 
   7   1   6      386.00      374.26      6.94 o 
   8   1   6      194.42      196.43      5.15 o 
   9   1   6       30.23       33.88      2.31 o 
  10   1   6      119.23      136.81      5.18 o 
  11   1   6       11.08       15.44      2.36 o 
  -7   2   6       24.02       24.03      3.06 o 
  -6   2   6       44.90       45.82      4.24 o 
  -5   2   6        2.40        1.05      2.76 o 
  -4   2   6      271.69      274.61      8.24 o 
  -3   2   6      128.78      135.23      4.17 o 
  -2   2   6      297.00      310.79      6.66 o 
  -1   2   6      991.11     1016.12     25.26 o 
   0   2   6      430.37      481.49     16.65 o 
   1   2   6       10.88       10.92      1.11 o 
   2   2   6     1076.24     1073.58     22.70 o 
   3   2   6      445.66      478.88      8.10 o 
   4   2   6       67.56       69.37      1.78 o 
   5   2   6      418.07      424.75      7.58 o 
   6   2   6      119.45      116.28      2.65 o 
   7   2   6      174.01      149.97      3.29 o 
   8   2   6       18.02       17.10      1.77 o 
   9   2   6      158.16      159.75      4.97 o 
  10   2   6       36.87       33.05      2.55 o 
  11   2   6        0.13       -2.23      3.39 o 
  -7   3   6       99.95       95.23      6.10 o 
  -6   3   6       23.84       18.12      2.59 o 
  -5   3   6      439.81      452.43     15.15 o 
  -4   3   6      270.04      282.65      8.29 o 
  -3   3   6      141.72      148.72      4.38 o 
  -2   3   6      230.09      210.15      5.10 o 
  -1   3   6      711.70      726.63     12.75 o 
   0   3   6      388.24      398.44      9.90 o 
   1   3   6     3636.09     3762.69     71.99 o 
   2   3   6       54.20       43.04      1.80 o 
   3   3   6      360.01      339.82      7.19 o 
   4   3   6     1483.83     1478.82     23.67 o 
   5   3   6       16.25       15.60      1.74 o 
   6   3   6     1824.20     1796.86     27.02 o 
   7   3   6      400.49      405.31      6.89 o 
   8   3   6        3.63        3.96      1.57 o 
   9   3   6      107.09      116.53      5.05 o 
  10   3   6      356.76      362.39     10.14 o 
  11   3   6        9.84       10.11      2.37 o 
  -6   4   6      162.06      161.38      7.63 o 
  -5   4   6      283.46      287.57      8.46 o 
  -4   4   6      247.35      247.44      9.09 o 
  -3   4   6      540.99      591.41     10.72 o 
  -2   4   6     1302.21     1273.47     26.13 o 
  -1   4   6      138.23      139.89      4.16 o 
   0   4   6     1495.81     1536.84     34.71 o 
   1   4   6     1372.40     1390.80     26.17 o 
   2   4   6      658.37      636.03     12.65 o 
   3   4   6     3034.41     3013.48     71.06 o 
   4   4   6      152.83      138.42      4.81 o 
   5   4   6      195.07      186.12      5.21 o 
   6   4   6     3484.73     3333.38     49.33 o 
   7   4   6        6.56        7.21      1.20 o 
   8   4   6      332.10      336.08      6.06 o 
   9   4   6      396.85      405.41      9.15 o 
  10   4   6        9.05       10.58      2.16 o 
  11   4   6      234.69      243.87      8.05 o 
  -6   5   6       89.93       96.73      5.68 o 
  -5   5   6       38.20       44.42      3.61 o 
  -4   5   6      213.53      210.34      6.29 o 
  -3   5   6        4.12        6.60      1.95 o 
  -2   5   6       65.55       67.41      2.89 o 
  -1   5   6      709.96      708.41     15.19 o 
   0   5   6      332.98      317.64      8.81 o 
   1   5   6       63.41       65.61      2.37 o 
   2   5   6     1051.43     1113.47     34.16 o 
   3   5   6        9.99        8.68      1.68 o 
   4   5   6      112.71      118.12      4.39 o 
   5   5   6      852.84      796.33     20.06 o 
   6   5   6      207.83      202.55      6.12 o 
   7   5   6      182.70      173.09      3.87 o 
   8   5   6      183.55      192.88      5.12 o 
   9   5   6       13.36       16.19      2.08 o 
  10   5   6      164.93      180.82      5.38 o 
  11   5   6       86.06       88.59      3.85 o 
  -5   6   6       11.85       14.44      3.53 o 
  -4   6   6        3.92        7.26      2.29 o 
  -3   6   6       24.83       25.42      3.53 o 
  -2   6   6       43.68       39.39      2.56 o 
  -1   6   6       50.44       51.44      2.64 o 
   0   6   6      223.75      231.75     14.84 o 
   1   6   6      106.86      123.47      3.66 o 
   2   6   6      321.01      342.44      9.35 o 
   3   6   6      224.22      214.55      7.31 o 
   4   6   6        2.22        3.79      1.80 o 
   5   6   6        8.94        9.11      2.12 o 
   6   6   6      265.97      265.67      8.25 o 
   7   6   6       45.13       48.80      2.64 o 
   8   6   6       18.54       21.97      1.84 o 
   9   6   6       76.22       79.10      3.99 o 
  10   6   6        0.00        0.36      2.05 o 
  11   6   6        1.38        0.09      2.32 o 
  -5   7   6        5.65        0.31      3.53 o 
  -4   7   6      257.76      293.78     14.44 o 
  -3   7   6      208.17      232.20     11.21 o 
  -2   7   6      142.01      152.88      5.87 o 
  -1   7   6      484.41      498.98     14.62 o 
   0   7   6      260.17      261.57      6.53 o 
   1   7   6       70.21       73.74      3.34 o 
   2   7   6     1654.32     1646.31     39.54 o 
   3   7   6      334.75      322.65      9.16 o 
   4   7   6      240.54      241.01      7.42 o 
   5   7   6      651.21      616.33     16.17 o 
   6   7   6       88.51       86.78      4.30 o 
   7   7   6       82.51       92.55      4.63 o 
   8   7   6      260.26      279.98      7.74 o 
   9   7   6        7.04        8.16      2.15 o 
  10   7   6      104.02      108.11      4.26 o 
  -4   8   6      203.58      226.06     12.13 o 
  -3   8   6       72.90       73.10      5.84 o 
  -2   8   6      375.21      385.96     13.23 o 
  -1   8   6      437.29      421.45     15.82 o 
   0   8   6      468.46      473.04     15.80 o 
   1   8   6      193.25      183.63      7.78 o 
   2   8   6      515.16      513.09     13.58 o 
   3   8   6      180.45      194.02      6.41 o 
   4   8   6      634.35      627.93     23.74 o 
   5   8   6      206.06      197.67      6.82 o 
   6   8   6       89.05       95.80      4.53 o 
   7   8   6      922.24      896.43     23.12 o 
   8   8   6       83.91       81.15      4.77 o 
   9   8   6      101.45      106.19      5.01 o 
  10   8   6      215.61      228.82     14.90 o 
  -3   9   6       20.78       21.35      4.30 o 
  -2   9   6      253.73      233.58     12.59 o 
  -1   9   6        1.40        0.95      2.81 o 
   0   9   6      114.77      120.73      6.99 o 
   1   9   6      159.07      136.85      6.88 o 
   2   9   6        2.00        3.23      2.88 o 
   3   9   6      774.07      785.83     25.54 o 
   4   9   6      118.76      108.67      6.41 o 
   5   9   6      134.85      139.29      7.66 o 
   6   9   6       31.18       27.97      4.17 o 
   7   9   6       22.61       18.54      5.68 o 
   8   9   6        6.43        4.73      3.08 o 
   9   9   6       89.97       99.06      4.93 o 
  -1  10   6       31.87       26.03      3.87 o 
   0  10   6        2.45        3.76      3.23 o 
   1  10   6      150.20      144.79      7.61 o 
   2  10   6       20.64       22.01      4.02 o 
   3  10   6       61.23       61.12      5.05 o 
   4  10   6      261.90      251.82     10.85 o 
   5  10   6        5.06        6.58      3.75 o 
   6  10   6        0.17       -3.56      3.56 o 
   7  10   6       17.77       18.75      4.50 o 
   8  10   6       52.72       51.50      5.68 o 
   0  11   6      168.63      173.48     20.66 o 
   1  11   6       93.42       90.97      8.68 o 
   2  11   6      123.73      130.27      8.83 o 
   3  11   6      140.58      158.96     16.43 o 
   4  11   6       67.45       68.07      6.13 o 
   5  11   6      151.32      150.90     10.98 o 
   6  11   6      264.38      280.97     12.45 o 
   7  11   6       22.81       18.28      5.10 o 
  -3  -9   7      129.25      129.23      4.76 o 
  -2  -9   7        6.99        8.76      2.33 o 
  -1  -9   7        2.55       -1.93      2.68 o 
   0  -9   7      213.45      225.98      7.87 o 
   1  -9   7        1.23       -0.55      2.83 o 
   2  -9   7       38.25       36.19      3.93 o 
   3  -9   7       30.16       34.70      4.57 o 
  -5  -8   7       24.47       37.12      4.78 o 
  -4  -8   7        0.15       -0.19      2.15 o 
  -3  -8   7      151.03      152.63      5.06 o 
  -2  -8   7       17.63       21.81      3.19 o 
  -1  -8   7       59.36       53.62      5.25 o 
   0  -8   7       14.23       17.52      2.83 o 
   1  -8   7       14.02       18.23      2.84 o 
   2  -8   7       30.51       25.97      3.07 o 
   3  -8   7      135.74      130.69      6.79 o 
   4  -8   7        0.54       -2.67      3.16 o 
   5  -8   7       51.10       60.97      6.30 o 
  -5  -7   7       22.15       28.41      3.20 o 
  -4  -7   7       22.28       17.05      2.23 o 
  -3  -7   7        4.96        5.80      2.01 o 
  -2  -7   7       13.00       23.04      2.34 o 
  -1  -7   7        5.26        7.72      1.93 o 
   0  -7   7      158.99      177.70      6.63 o 
   1  -7   7       76.82       66.74      5.19 o 
   2  -7   7       69.96       71.36      3.75 o 
   3  -7   7       23.95       29.66      3.72 o 
   4  -7   7        0.15       -2.76      2.76 o 
   5  -7   7       98.23       95.54      5.86 o 
   6  -7   7        0.50        5.07      4.15 o 
  -6  -6   7      212.47      234.71      8.22 o 
  -5  -6   7        2.64        1.43      1.94 o 
  -4  -6   7       97.95       98.99      2.98 o 
  -3  -6   7      237.07      245.87      7.55 o 
  -2  -6   7        1.81        2.47      1.44 o 
  -1  -6   7      236.77      241.68      6.96 o 
   0  -6   7      293.29      290.06      6.20 o 
   1  -6   7      201.55      183.15      5.05 o 
   2  -6   7       41.09       44.41      2.48 o 
   3  -6   7       69.20       69.60      3.52 o 
   4  -6   7       42.01       46.80      3.16 o 
   5  -6   7      317.90      303.30      8.33 o 
   6  -6   7        1.46        1.14      2.71 o 
   7  -6   7       31.54       36.62      3.61 o 
  -6  -5   7        4.82        9.57      4.17 o 
  -5  -5   7        7.74        6.27      1.96 o 
  -4  -5   7      458.98      413.86      8.63 o 
  -3  -5   7       31.88       33.13      1.62 o 
  -2  -5   7      348.40      331.65      5.50 o 
  -1  -5   7      350.78      337.94      6.75 o 
   0  -5   7       31.46       27.23      1.61 o 
   1  -5   7     1185.91     1175.52     17.82 o 
   2  -5   7      101.10       93.04      5.32 o 
   3  -5   7       40.21       40.10      2.71 o 
   4  -5   7      629.47      622.00     15.13 o 
   5  -5   7      232.74      244.22      7.24 o 
   6  -5   7      197.48      224.85      7.70 o 
   7  -5   7        9.79       14.93      1.98 o 
   8  -5   7       73.43       86.34      6.37 o 
  -7  -4   7        3.09        3.27      3.96 o 
  -6  -4   7        2.58        1.38      3.47 o 
  -5  -4   7       47.35       41.75      3.69 o 
  -4  -4   7       10.66        5.19      2.17 o 
  -3  -4   7       44.44       39.05      2.03 o 
  -2  -4   7      512.17      484.14      7.94 o 
  -1  -4   7      286.68      291.87      4.85 o 
   0  -4   7      329.03      286.99      5.09 o 
   1  -4   7      721.34      706.66     11.03 o 
   2  -4   7      351.04      356.18      7.33 o 
   3  -4   7      407.68      395.51      8.03 o 
   4  -4   7      132.46      135.96      4.77 o 
   5  -4   7      340.34      332.62      7.76 o 
   6  -4   7      234.62      257.27      5.92 o 
   7  -4   7      164.33      188.23      7.47 o 
   8  -4   7       18.96       15.05      3.09 o 
   9  -4   7      117.83      134.27      6.21 o 
  -7  -3   7       15.92       21.04      4.39 o 
  -6  -3   7       12.05        5.01      3.52 o 
  -5  -3   7      120.41      136.69      6.48 o 
  -4  -3   7       45.07       54.78      3.14 o 
  -3  -3   7      123.95       97.91      3.89 o 
  -2  -3   7     1005.06      958.03     16.02 o 
  -1  -3   7       54.19       61.29      1.73 o 
   0  -3   7        0.75        2.05      0.92 o 
   1  -3   7      328.65      340.97      5.75 o 
   2  -3   7       13.32       12.06      1.39 o 
   3  -3   7       28.36       32.33      2.50 o 
   4  -3   7      721.70      716.25     12.61 o 
   5  -3   7      725.37      718.91     13.65 o 
   6  -3   7       62.87       55.85      2.32 o 
   7  -3   7      289.76      276.40      6.62 o 
   8  -3   7       38.74       43.91      4.39 o 
   9  -3   7       47.81       38.32      3.27 o 
  -7  -2   7       17.51       15.38      4.18 o 
  -6  -2   7      134.76      130.69      7.27 o 
  -5  -2   7      260.31      263.98     10.58 o 
  -4  -2   7      105.09      114.38      4.34 o 
  -3  -2   7       73.11       80.16      3.83 o 
  -2  -2   7      724.04      682.01     14.98 o 
  -1  -2   7       30.32       35.63      1.59 o 
   0  -2   7     1070.74     1075.64     17.43 o 
   1  -2   7      428.85      456.07      7.27 o 
   2  -2   7       19.92       18.85      1.10 o 
   3  -2   7     1280.72     1271.52     22.90 o 
   4  -2   7      803.95      818.44     14.13 o 
   5  -2   7      785.51      769.69     14.44 o 
   6  -2   7      168.34      162.00      4.55 o 
   7  -2   7       55.31       59.68      3.01 o 
   8  -2   7       42.63       41.32      2.52 o 
   9  -2   7      500.75      505.79     13.77 o 
  10  -2   7        6.29        6.10      2.80 o 
  -7  -1   7       84.75       85.94      6.32 o 
  -6  -1   7       97.87       96.29      6.13 o 
  -5  -1   7        2.89        4.78      3.61 o 
  -4  -1   7       65.86       71.73      4.70 o 
  -3  -1   7     1708.06     1666.64     34.56 o 
  -2  -1   7      113.83      106.25      4.12 o 
  -1  -1   7     1112.40     1106.27     23.20 o 
   0  -1   7      457.78      439.09      9.80 o 
   1  -1   7      168.69      169.10      3.08 o 
   2  -1   7     1623.24     1581.15     23.27 o 
   3  -1   7     1435.20     1415.61     25.24 o 
   4  -1   7      117.12      111.97      3.10 o 
   5  -1   7     1273.95     1250.92     22.64 o 
   6  -1   7      141.62      146.75      4.24 o 
   7  -1   7       65.38       67.24      3.19 o 
   8  -1   7      379.93      410.22      9.16 o 
   9  -1   7      209.81      223.80      5.93 o 
  10  -1   7      120.83      130.48      4.41 o 
  -7   0   7      109.64      109.97     11.36 o 
  -6   0   7       12.21        7.63      4.45 o 
  -5   0   7      174.71      172.76      7.76 o 
  -4   0   7        6.48        4.71      1.94 o 
  -3   0   7       19.49       15.57      1.92 o 
  -2   0   7       63.50       58.91      2.77 o 
  -1   0   7      162.38      154.20      5.17 o 
   0   0   7       14.64       14.99      1.79 o 
   1   0   7       11.19        9.25      1.21 o 
   2   0   7      592.89      660.07      9.91 o 
   3   0   7       13.70       15.57      1.16 o 
   4   0   7      538.62      507.06      9.69 o 
   5   0   7      227.71      249.65      5.45 o 
   6   0   7        8.52       13.45      1.51 o 
   7   0   7       67.06       73.44      2.52 o 
   8   0   7      258.66      267.23      6.54 o 
   9   0   7       47.43       31.09      2.43 o 
  10   0   7      127.32      145.45      4.65 o 
  -7   1   7        0.48        6.45      3.80 o 
  -6   1   7      273.82      282.01     11.18 o 
  -5   1   7       82.42       81.31      5.18 o 
  -4   1   7       24.10       26.04      2.31 o 
  -3   1   7      136.06      129.55      4.27 o 
  -2   1   7      264.29      272.50      6.91 o 
  -1   1   7      801.50      769.34     19.22 o 
   0   1   7      145.16      126.68      4.43 o 
   1   1   7       36.37       37.84      2.33 o 
   2   1   7       22.50       31.63      1.97 o 
   3   1   7      644.77      654.45     10.64 o 
   4   1   7       49.72       43.43      1.69 o 
   5   1   7      350.23      347.77      7.02 o 
   6   1   7       86.37       80.21      2.69 o 
   7   1   7       35.07       26.02      1.60 o 
   8   1   7       47.88       44.79      2.44 o 
   9   1   7       21.88       21.15      2.20 o 
  10   1   7       14.68       13.55      2.29 o 
  11   1   7       53.63       59.29      3.22 o 
  -7   2   7      318.21      305.45     17.05 o 
  -6   2   7       41.35       36.54      7.68 o 
  -5   2   7      128.71      140.30      6.80 o 
  -4   2   7      875.85      888.49     22.35 o 
  -3   2   7      101.98      102.32      3.71 o 
  -2   2   7      262.48      256.46      7.34 o 
  -1   2   7     1939.29     1903.84     39.04 o 
   0   2   7      499.07      528.80     20.49 o 
   1   2   7     1364.47     1383.05     45.82 o 
   2   2   7      937.18      912.42     19.49 o 
   3   2   7      129.99      129.85      3.38 o 
   4   2   7     1556.93     1427.66     25.85 o 
   5   2   7      482.73      468.06      8.31 o 
   6   2   7      243.89      242.63      4.95 o 
   7   2   7      183.53      204.72      4.32 o 
   8   2   7      444.89      416.54      9.23 o 
   9   2   7       53.50       59.51      2.91 o 
  10   2   7      349.86      344.06      9.25 o 
  11   2   7        9.03        5.77      2.41 o 
  -6   3   7      174.61      159.26      7.85 o 
  -5   3   7      370.89      384.41     15.05 o 
  -4   3   7       41.25       44.89      4.86 o 
  -3   3   7      450.92      462.09     10.71 o 
  -2   3   7      795.65      797.80     15.43 o 
  -1   3   7        7.72       10.64      1.22 o 
   0   3   7     1490.26     1454.37     30.36 o 
   1   3   7      664.56      706.89     19.79 o 
   2   3   7      390.30      394.24      9.19 o 
   3   3   7     1048.34      982.99     20.95 o 
   4   3   7      575.61      555.22     12.51 o 
   5   3   7      270.31      269.34      6.90 o 
   6   3   7     1918.93     1818.06     29.66 o 
   7   3   7      160.63      141.76      3.21 o 
   8   3   7       23.51       28.64      1.66 o 
   9   3   7      367.53      367.70      8.54 o 
  10   3   7       94.33      101.07      3.94 o 
  11   3   7       50.12       49.37      3.11 o 
  -6   4   7        5.84        7.19      3.35 o 
  -5   4   7        4.45        9.62      4.91 o 
  -4   4   7       10.43       12.19      2.34 o 
  -3   4   7      127.83      144.22      4.11 o 
  -2   4   7        7.13        8.60      1.17 o 
  -1   4   7      501.03      527.14      9.67 o 
   0   4   7      129.86      136.26      5.26 o 
   1   4   7       28.07       26.92      1.67 o 
   2   4   7      979.62     1025.45     21.87 o 
   3   4   7       34.52       32.69      2.18 o 
   4   4   7        1.12        1.32      1.47 o 
   5   4   7      303.61      294.23      6.16 o 
   6   4   7       68.31       85.01      3.70 o 
   7   4   7       23.07       20.14      1.41 o 
   8   4   7      115.15      130.30      3.24 o 
   9   4   7       33.18       30.98      2.43 o 
  10   4   7        0.73        1.07      2.01 o 
  11   4   7       82.07       75.94      3.65 o 
  -5   5   7       47.00       53.38      4.18 o 
  -4   5   7        0.84       -0.67      2.17 o 
  -3   5   7       62.07       56.91      3.03 o 
  -2   5   7      258.87      267.24      9.02 o 
  -1   5   7       43.37       46.48      2.59 o 
   0   5   7      552.40      560.36     11.25 o 
   1   5   7        1.83        2.79      1.19 o 
   2   5   7        6.62        6.01      1.56 o 
   3   5   7      962.39      898.59     19.43 o 
   4   5   7        4.76        4.60      1.61 o 
   5   5   7      247.00      235.14      6.45 o 
   6   5   7       43.64       47.56      2.78 o 
   7   5   7       48.16       52.10      2.55 o 
   8   5   7      276.79      276.03      6.19 o 
   9   5   7       98.09      104.36      3.76 o 
  10   5   7        1.21        3.08      2.07 o 
  11   5   7        5.71        4.72      2.37 o 
  -5   6   7       77.94       78.63      6.60 o 
  -4   6   7      163.77      182.16      7.34 o 
  -3   6   7      621.20      635.80     19.98 o 
  -2   6   7       58.65       62.90      3.22 o 
  -1   6   7      380.99      380.53      9.19 o 
   0   6   7      700.51      692.70     16.12 o 
   1   6   7      272.41      263.67      6.84 o 
   2   6   7      914.91      903.21     22.44 o 
   3   6   7      294.31      268.24      7.97 o 
   4   6   7      453.17      453.81     12.30 o 
   5   6   7      854.34      819.71     20.83 o 
   6   6   7       72.73       67.21      3.79 o 
   7   6   7      173.12      168.76      6.45 o 
   8   6   7      487.04      500.67     10.58 o 
   9   6   7       13.18       12.52      2.21 o 
  10   6   7      167.89      178.12      5.36 o 
  -4   7   7      130.43      162.02      8.75 o 
  -2   7   7      451.74      440.51     10.55 o 
  -1   7   7      393.49      420.81     10.09 o 
   0   7   7       57.74       60.48      2.70 o 
   1   7   7      442.45      448.62     12.02 o 
   2   7   7      470.37      466.87     12.54 o 
   3   7   7      208.54      210.94      6.82 o 
   4   7   7     1166.48     1147.98     28.38 o 
   5   7   7      201.46      201.10      6.90 o 
   6   7   7      116.34      113.55      5.08 o 
   7   7   7      416.92      411.30     11.91 o 
   8   7   7      156.72      145.45      6.45 o 
   9   7   7      176.76      185.64      5.45 o 
  10   7   7       74.70       85.06     12.13 o 
  -2   8   7      150.33      172.61     11.83 o 
  -1   8   7       14.73       12.05      2.55 o 
   0   8   7        5.41        4.57      2.35 o 
   1   8   7      368.65      355.41     12.63 o 
   2   8   7        8.83        9.57      2.26 o 
   3   8   7      188.49      187.07      6.46 o 
   4   8   7       85.35       82.04      4.66 o 
   5   8   7       69.28       66.19      3.86 o 
   6   8   7       67.21       67.06      4.10 o 
   7   8   7      128.81      127.53      5.74 o 
   8   8   7       26.05       36.45      6.27 o 
   9   8   7       52.40       58.23      4.49 o 
  10   8   7       53.10       46.97      4.72 o 
  -2   9   7       74.44       76.48      6.14 o 
  -1   9   7       32.43       46.42      4.91 o 
   0   9   7        7.10        8.63      2.98 o 
   1   9   7      491.00      495.18     16.94 o 
   2   9   7       47.38       52.67      4.46 o 
   3   9   7       85.52       76.43      8.68 o 
   4   9   7      424.82      421.68     15.30 o 
   5   9   7        1.59        0.66      3.20 o 
   6   9   7        4.14        4.77      3.80 o 
   7   9   7      105.51      119.12     13.59 o 
   8   9   7       55.57       52.03      4.59 o 
   9   9   7       34.73       41.13      7.52 o 
  -1  10   7       71.74       71.27      5.03 o 
   0  10   7      146.77      177.26      8.44 o 
   1  10   7      161.31      165.56      8.05 o 
   2  10   7       98.09      100.62      6.38 o 
   3  10   7      118.85      124.69      7.11 o 
   4  10   7      183.95      175.86      8.85 o 
   5  10   7      205.48      201.75      9.93 o 
   6  10   7      371.99      365.84     19.73 o 
   7  10   7       64.43       74.37      9.06 o 
   8  10   7       27.82       27.15      5.27 o 
   1  11   7       30.65       32.16      4.71 o 
   2  11   7      250.90      243.56     14.74 o 
   3  11   7      117.76      119.73      7.48 o 
   4  11   7       22.50       23.07      4.65 o 
   5  11   7      161.66      160.98     12.98 o 
   6  11   7       32.91       31.09      5.37 o 
  -1  -9   8       19.16       26.02      3.45 o 
   0  -9   8      114.15       99.08      6.99 o 
   1  -9   8       28.99       43.99      3.87 o 
   2  -9   8        0.66       -0.61      2.96 o 
  -3  -8   8       26.10       35.02      2.86 o 
  -2  -8   8      137.96      169.21      5.38 o 
  -1  -8   8       36.31       44.29      2.94 o 
   0  -8   8        8.28       19.13      3.01 o 
   1  -8   8       96.19      107.83     10.00 o 
   2  -8   8        0.26       -2.44      2.97 o 
   3  -8   8       60.80       57.25      3.94 o 
   4  -8   8        8.82       12.86      2.48 o 
  -4  -7   8       53.51       53.49      5.12 o 
  -3  -7   8       18.03       18.04      2.27 o 
  -2  -7   8       29.47       28.76      2.49 o 
  -1  -7   8      124.92      147.93      8.08 o 
   0  -7   8       58.52       60.40      5.87 o 
   1  -7   8       48.99       50.34      3.44 o 
   2  -7   8       58.84       70.43      3.32 o 
   3  -7   8       72.78       71.42      3.99 o 
   4  -7   8       35.85       40.43      5.04 o 
   5  -7   8       68.97       70.45      3.26 o 
   6  -7   8       93.15      117.79      9.06 o 
  -5  -6   8        0.43        3.30      2.99 o 
  -4  -6   8      179.04      175.02      4.93 o 
  -3  -6   8       15.43       14.99      2.50 o 
  -2  -6   8        6.78        5.35      1.85 o 
  -1  -6   8       98.69       98.80      3.53 o 
   0  -6   8       64.41       57.74      2.50 o 
   1  -6   8       68.65       59.99      2.96 o 
   2  -6   8      288.87      258.92      6.61 o 
   3  -6   8       24.33       27.36      2.83 o 
   4  -6   8        6.46        3.69      2.48 o 
   5  -6   8      189.01      196.44     11.40 o 
   6  -6   8        1.46        3.71      2.14 o 
   7  -6   8       39.97       43.06      6.91 o 
  -6  -5   8        9.19       10.01      4.65 o 
  -5  -5   8      150.52      131.69      6.33 o 
  -4  -5   8        2.66        7.43      1.95 o 
  -3  -5   8       24.18       37.54      3.15 o 
  -2  -5   8        6.93        4.91      1.30 o 
  -1  -5   8        1.59        3.49      1.24 o 
   0  -5   8       36.44       29.04      1.59 o 
   1  -5   8      106.88      101.03      2.76 o 
   2  -5   8      155.42      153.30      4.57 o 
   3  -5   8        0.28       -0.42      2.02 o 
   4  -5   8       16.10       15.44      2.43 o 
   5  -5   8       44.67       50.37      3.31 o 
   6  -5   8        0.16        2.61      2.05 o 
   7  -5   8       47.47       64.63      3.39 o 
   8  -5   8        7.24        8.51      3.30 o 
  -6  -4   8        0.32        5.63      4.06 o 
  -5  -4   8       10.68        9.04      3.07 o 
  -4  -4   8      202.86      231.50      8.16 o 
  -3  -4   8       29.59       22.98      2.54 o 
  -2  -4   8      365.51      356.27      6.88 o 
  -1  -4   8       91.53      102.83      2.64 o 
   0  -4   8       49.04       51.76      1.75 o 
   1  -4   8       31.75       23.18      1.46 o 
   2  -4   8      310.95      323.54      8.73 o 
   3  -4   8       81.50       85.21      3.19 o 
   4  -4   8       49.57       50.42      2.59 o 
   5  -4   8       58.59       59.67      2.91 o 
   6  -4   8        2.46        2.98      2.31 o 
   7  -4   8      305.73      312.30     10.45 o 
   8  -4   8       41.31       42.86      2.94 o 
  -6  -3   8        1.42        3.01      3.95 o 
  -5  -3   8      334.06      359.77     13.55 o 
  -4  -3   8        5.09        7.11      2.42 o 
  -3  -3   8      242.95      246.10      8.73 o 
  -2  -3   8      750.02      710.75     13.45 o 
  -1  -3   8       44.72       36.03      1.78 o 
   0  -3   8      830.28      803.57     13.51 o 
   1  -3   8      388.16      368.81      6.22 o 
   2  -3   8       34.71       42.99      1.68 o 
   3  -3   8     1861.40     1888.29     33.69 o 
   4  -3   8       64.26       68.70      2.86 o 
   5  -3   8      141.90      139.33      4.32 o 
   6  -3   8       40.81       39.39      2.51 o 
   7  -3   8      225.45      238.04      6.05 o 
   8  -3   8        2.27        3.50      2.43 o 
   9  -3   8      306.25      325.87      8.81 o 
  -6  -2   8       52.04       45.08      5.10 o 
  -5  -2   8       76.85       80.98      5.70 o 
  -4  -2   8      112.64      114.44      4.55 o 
  -3  -2   8      363.02      351.11      8.90 o 
  -2  -2   8       16.20       15.67      2.09 o 
  -1  -2   8      893.79      785.90     17.15 o 
   0  -2   8      118.37      120.00      3.23 o 
   1  -2   8        4.37        5.82      1.24 o 
   2  -2   8      710.37      677.61     10.54 o 
   3  -2   8      385.13      398.30      8.04 o 
   4  -2   8       79.17       86.73      3.78 o 
   5  -2   8      613.68      613.19     11.88 o 
   6  -2   8      461.12      484.85     10.62 o 
   7  -2   8        8.89        9.81      1.83 o 
   8  -2   8      381.16      416.25      9.38 o 
   9  -2   8       71.18       83.61      3.54 o 
  -6  -1   8        4.16        6.07      3.69 o 
  -5  -1   8       17.93       20.20      3.84 o 
  -4  -1   8       95.40       87.00      7.29 o 
  -3  -1   8       90.07       93.46      3.86 o 
  -2  -1   8        1.97        2.42      1.87 o 
  -1  -1   8      149.99      136.88      4.43 o 
   0  -1   8       94.94       97.95      4.63 o 
   1  -1   8      117.19      107.32      2.88 o 
   2  -1   8      146.43      146.38      6.11 o 
   3  -1   8      144.86      136.20      3.13 o 
   4  -1   8     1091.93     1051.51     19.23 o 
   5  -1   8       74.56       69.42      2.93 o 
   6  -1   8      121.79      115.19      3.85 o 
   7  -1   8       54.83       65.32      2.61 o 
   8  -1   8       27.32       32.46      2.40 o 
   9  -1   8       42.81       37.26      2.69 o 
  10  -1   8       72.92       85.98      3.70 o 
  -6   0   8      102.32       98.47      6.46 o 
  -5   0   8       16.46       17.36      3.69 o 
  -4   0   8        3.19        3.42      2.15 o 
  -3   0   8      325.76      329.16      8.39 o 
  -2   0   8       14.45        8.51      1.95 o 
  -1   0   8      614.52      600.05     13.44 o 
   0   0   8      313.91      327.88      9.27 o 
   1   0   8       31.04       30.73      2.45 o 
   2   0   8      266.70      235.33      4.32 o 
   3   0   8      997.87     1010.98     18.34 o 
   4   0   8      358.55      321.02      6.62 o 
   5   0   8        3.01        3.77      1.32 o 
   6   0   8       85.20       78.43      2.78 o 
   7   0   8       70.41       62.29      2.81 o 
   8   0   8      101.16       98.66      3.60 o 
   9   0   8        2.37       -0.97      1.94 o 
  10   0   8        0.56        1.06      2.14 o 
  -6   1   8       21.39       27.12      8.37 o 
  -5   1   8       82.05       83.49      5.73 o 
  -4   1   8     1157.30     1136.26     28.18 o 
  -3   1   8       64.68       66.45      3.23 o 
  -2   1   8       94.61       98.40      3.80 o 
  -1   1   8     1490.72     1420.85     29.66 o 
   0   1   8      103.00      103.38      4.29 o 
   1   1   8      915.50      873.30     21.83 o 
   2   1   8     1370.16     1316.64     32.04 o 
   3   1   8      285.90      287.44      5.10 o 
   4   1   8     1571.32     1457.90     35.47 o 
   5   1   8      791.64      771.67     14.36 o 
   6   1   8       68.78       68.46      2.58 o 
   7   1   8      742.48      719.44     14.96 o 
   8   1   8      369.57      364.17      8.36 o 
   9   1   8       26.14       29.71      2.48 o 
  10   1   8      200.55      225.65      6.23 o 
  -6   2   8       56.76       59.70      5.20 o 
  -5   2   8      151.90      165.97     11.36 o 
  -4   2   8       11.42       11.96      2.64 o 
  -3   2   8       84.78       87.57      3.69 o 
  -2   2   8      204.97      204.38      5.80 o 
  -1   2   8      143.95      142.55      4.52 o 
   0   2   8      435.70      428.24     11.55 o 
   1   2   8      742.53      721.02     15.86 o 
   2   2   8      188.99      203.15      5.65 o 
   3   2   8      868.94      788.19     17.22 o 
   4   2   8      749.38      792.20     13.13 o 
   5   2   8       56.42       63.26      2.91 o 
   6   2   8      389.82      387.70      7.89 o 
   7   2   8      492.44      473.89      9.53 o 
   8   2   8       27.40       18.86      2.56 o 
   9   2   8      153.43      160.93      5.41 o 
  10   2   8      150.59      153.57      4.96 o 
  11   2   8        1.86        2.23      2.62 o 
  -5   3   8      157.56      184.28     15.05 o 
  -4   3   8       29.94       33.90      3.13 o 
  -3   3   8      164.12      168.91      5.73 o 
  -2   3   8      103.40      109.89      3.99 o 
  -1   3   8       17.08       15.32      1.68 o 
   0   3   8      566.40      558.90     12.66 o 
   1   3   8        0.70        2.05      1.48 o 
   2   3   8      268.78      274.42      7.06 o 
   3   3   8       77.76       73.20      3.28 o 
   4   3   8       44.77       37.45      2.41 o 
   5   3   8        2.30        4.96      1.81 o 
   6   3   8      334.45      346.79      8.70 o 
   7   3   8       68.27       72.68      2.48 o 
   8   3   8       70.88       77.24      4.14 o 
   9   3   8       21.79       32.21      2.45 o 
  10   3   8       33.91       31.93      2.68 o 
  11   3   8       69.26       77.54      4.07 o 
  -5   4   8      259.08      269.45     25.65 o 
  -4   4   8        1.90        1.52      2.36 o 
  -3   4   8      281.80      285.63      8.68 o 
  -2   4   8      420.48      444.20      9.45 o 
  -1   4   8       62.48       59.33      2.56 o 
   0   4   8      204.02      187.48      5.34 o 
   1   4   8      415.24      405.21      9.72 o 
   2   4   8        4.52        6.91      2.15 o 
   3   4   8      988.76      921.24     20.01 o 
   4   4   8      130.83      109.92      4.04 o 
   5   4   8       21.19       19.02      2.14 o 
   6   4   8       70.72       78.38      3.41 o 
   7   4   8      373.16      329.89      7.41 o 
   8   4   8      171.02      160.56      5.52 o 
   9   4   8       92.31       91.09      3.55 o 
  10   4   8        2.95        0.76      2.13 o 
  11   4   8        1.59        0.73      2.56 o 
  -4   5   8       91.70       90.02      5.09 o 
  -3   5   8      533.48      554.76     14.68 o 
  -2   5   8       28.42       30.95      2.01 o 
  -1   5   8      448.12      462.13      9.64 o 
   0   5   8      469.03      456.15     10.67 o 
   1   5   8      441.69      442.59     10.47 o 
   2   5   8      597.24      563.13     12.91 o 
   3   5   8      856.87      813.08     17.94 o 
   4   5   8      523.36      507.72     11.95 o 
   5   5   8      617.42      571.24     13.22 o 
   6   5   8      339.39      325.09      9.51 o 
   7   5   8        4.82        9.78      2.19 o 
   8   5   8      973.75      925.23     18.79 o 
   9   5   8       83.51       85.29      4.79 o 
  10   5   8       20.96       24.91      2.54 o 
  -4   6   8      197.36      223.66     15.43 o 
  -3   6   8       64.67       68.14      5.43 o 
  -2   6   8      345.14      357.57      9.15 o 
  -1   6   8       81.75       97.28      4.01 o 
   0   6   8      104.34      106.05      3.47 o 
   1   6   8      477.58      486.63     11.48 o 
   2   6   8      277.24      266.91      7.12 o 
   3   6   8      116.86      110.75      4.22 o 
   4   6   8      631.45      607.45     13.99 o 
   5   6   8       17.69       23.01      2.44 o 
   6   6   8      260.32      238.75      6.91 o 
   7   6   8      217.05      213.86      6.55 o 
   8   6   8      248.60      231.48      7.12 o 
   9   6   8       33.55       38.80      2.75 o 
  10   6   8       33.49       35.26      4.20 o 
  -2   7   8       11.29       12.43      2.62 o 
  -1   7   8       14.77        9.35      2.82 o 
   0   7   8        9.63       11.19      1.73 o 
   1   7   8       26.12       27.72      2.36 o 
   2   7   8       37.40       38.68      2.60 o 
   3   7   8        9.37        9.15      2.30 o 
   4   7   8       37.23       38.56      3.69 o 
   5   7   8        0.18       -0.93      2.27 o 
   6   7   8        0.29       -2.38      2.38 o 
   7   7   8       12.27       12.21      2.57 o 
   8   7   8       12.06       12.81      2.66 o 
   9   7   8       44.01       47.55      3.70 o 
  10   7   8       19.95       29.59      4.32 o 
  -1   8   8      223.44      237.96     10.64 o 
   0   8   8       55.55       57.50      3.78 o 
   1   8   8      171.97      182.71      6.72 o 
   2   8   8      107.71      108.14      5.03 o 
   3   8   8       18.82       23.16      2.77 o 
   4   8   8      400.61      403.51     19.53 o 
   5   8   8       48.82       54.28      5.38 o 
   6   8   8      101.89      103.70      5.51 o 
   7   8   8       75.14       80.49      4.74 o 
   8   8   8       18.16       15.74      3.44 o 
   9   8   8       58.05       61.96      4.13 o 
  -1   9   8       17.81       18.61      2.69 o 
   0   9   8      282.78      291.01     10.06 o 
   1   9   8      322.10      321.76     12.23 o 
   2   9   8      134.68      127.42      6.91 o 
   3   9   8      268.98      266.78     10.97 o 
   4   9   8      279.73      293.73     11.78 o 
   5   9   8      123.45      126.01      9.06 o 
   6   9   8      262.98      252.50     10.99 o 
   7   9   8      169.47      164.69      7.04 o 
   8   9   8       27.91       35.41      6.68 o 
   9   9   8       82.58       72.95      5.65 o 
   1  10   8        2.39        1.04      3.44 o 
   2  10   8      140.07      151.00      7.89 o 
   3  10   8       58.32       60.59      5.53 o 
   4  10   8        3.16        8.37      3.98 o 
   5  10   8      405.34      392.07     15.20 o 
   6  10   8       80.58       72.84      6.13 o 
   7  10   8        1.42        2.14      4.05 o 
   3  11   8       48.24       55.10      5.62 o 
   4  11   8        2.80        3.87      4.20 o 
   5  11   8       96.05       84.48      6.68 o 
  -1  -8   9       99.83      115.01      6.10 o 
   0  -8   9       31.57       32.21      5.46 o 
   1  -8   9        0.76       -0.60      2.74 o 
   2  -8   9      130.01      129.87      5.74 o 
   3  -8   9       21.98       18.26      3.35 o 
  -3  -7   9        2.10        6.11      2.95 o 
  -2  -7   9       12.96       20.38      2.46 o 
  -1  -7   9      235.87      227.54      9.47 o 
   0  -7   9        0.54        3.13      2.12 o 
   1  -7   9        1.41        0.54      2.23 o 
   2  -7   9      131.00      126.47      6.43 o 
   3  -7   9       20.90       23.68      2.67 o 
   4  -7   9        9.98        8.13      2.93 o 
   5  -7   9      158.78      167.76      6.55 o 
  -4  -6   9       26.13       38.54      4.84 o 
  -3  -6   9       49.39       53.15      3.62 o 
  -2  -6   9       70.50       67.32      3.87 o 
  -1  -6   9        7.03        4.89      1.75 o 
   0  -6   9      121.51      133.99      5.63 o 
   1  -6   9       37.66       31.95      3.24 o 
   2  -6   9       27.28       35.19      2.70 o 
   3  -6   9        5.78        7.97      2.27 o 
   4  -6   9       36.65       31.83      3.29 o 
   5  -6   9        2.77        6.95      3.70 o 
   6  -6   9       12.55       14.52      2.55 o 
  -4  -5   9      144.07      170.75      7.33 o 
  -3  -5   9       19.95       21.69      2.16 o 
  -2  -5   9       31.38       44.41      2.39 o 
  -1  -5   9       95.57      101.50      2.81 o 
   0  -5   9       28.91       36.39      1.95 o 
   1  -5   9        3.39        1.86      1.63 o 
   2  -5   9      543.91      556.90     11.96 o 
   3  -5   9       18.08       17.91      2.24 o 
   4  -5   9        5.45        5.75      2.42 o 
   5  -5   9      245.68      257.11      7.90 o 
   6  -5   9       16.61       19.79      3.04 o 
   7  -5   9      128.33      130.75      5.59 o 
  -5  -4   9      137.18      139.41      8.12 o 
  -4  -4   9       69.73       73.05      4.84 o 
  -3  -4   9        4.10        2.94      2.41 o 
  -2  -4   9      349.18      323.50      7.14 o 
  -1  -4   9       78.88       76.21      2.66 o 
   0  -4   9       27.58       28.19      1.55 o 
   1  -4   9      568.80      540.68      8.94 o 
   2  -4   9       36.33       44.07      2.11 o 
   3  -4   9      111.19      109.58      3.44 o 
   4  -4   9      191.65      212.24      6.74 o 
   5  -4   9       11.52       14.56      2.20 o 
   6  -4   9       83.41       92.46      4.48 o 
   7  -4   9      332.34      350.49     10.40 o 
   8  -4   9       35.66       37.94      3.16 o 
  -5  -3   9        1.82        2.85      4.15 o 
  -4  -3   9        6.55       10.87      2.78 o 
  -3  -3   9       85.88       89.76      4.16 o 
  -2  -3   9       74.47       62.11      3.86 o 
  -1  -3   9       52.51       42.34      2.06 o 
   0  -3   9       56.58       62.42      2.51 o 
   1  -3   9        2.14        4.46      1.12 o 
   2  -3   9        7.88        5.08      1.58 o 
   3  -3   9      807.02      790.30     18.28 o 
   4  -3   9        7.01        5.68      1.75 o 
   5  -3   9        3.59        4.61      1.87 o 
   6  -3   9      354.46      381.41      8.94 o 
   7  -3   9        3.44        4.34      1.99 o 
   8  -3   9      127.35      145.66      4.77 o 
  -5  -2   9       29.18       33.71      8.91 o 
  -4  -2   9       34.06       35.56      3.28 o 
  -3  -2   9       74.18       80.16      4.41 o 
  -2  -2   9        4.93        7.76      2.30 o 
  -1  -2   9       22.82       15.59      2.28 o 
   0  -2   9        1.64        3.84      2.22 o 
   1  -2   9       51.54       57.77      2.47 o 
   2  -2   9        1.46        2.91      1.04 o 
   3  -2   9        4.61        4.30      1.26 o 
   4  -2   9       61.83       64.70      2.60 o 
   5  -2   9        0.27        0.96      1.60 o 
   6  -2   9      100.82       97.16      3.63 o 
   7  -2   9       20.67       16.31      2.52 o 
   8  -2   9      100.77      125.73      4.40 o 
   9  -2   9       36.16       34.17      2.80 o 
  -5  -1   9        4.24        5.54      3.95 o 
  -4  -1   9       86.26       89.37      4.20 o 
  -3  -1   9      236.43      256.85      7.33 o 
  -2  -1   9        3.02        0.52      2.03 o 
  -1  -1   9      319.53      315.04      8.16 o 
   0  -1   9      552.02      512.33     13.84 o 
   1  -1   9       88.93       93.68      4.33 o 
   2  -1   9      437.47      417.98      8.31 o 
   3  -1   9       79.13       82.45      3.27 o 
   4  -1   9       64.54       58.75      2.45 o 
   5  -1   9       91.58       90.31      3.03 o 
   6  -1   9      252.55      264.67      6.61 o 
   7  -1   9        3.37        1.00      2.55 o 
   8  -1   9      180.72      184.29      5.92 o 
   9  -1   9       40.71       40.03      2.92 o 
  -5   0   9       61.99       60.61      5.40 o 
  -4   0   9      149.64      150.08      6.35 o 
  -3   0   9       12.36       16.78      2.47 o 
  -2   0   9      434.08      436.91     10.61 o 
  -1   0   9      200.29      201.95      5.92 o 
   0   0   9      147.68      151.02      5.61 o 
   1   0   9      740.40      668.90     17.40 o 
   2   0   9      102.56       96.21      4.38 o 
   3   0   9      128.73      131.41      5.44 o 
   4   0   9      809.23      794.27     16.78 o 
   5   0   9      908.51      906.28     16.85 o 
   6   0   9       82.76       81.11      2.89 o 
   7   0   9      433.03      449.35     10.07 o 
   8   0   9       60.39       70.07      4.10 o 
   9   0   9       10.93       14.64      2.55 o 
  10   0   9      182.55      203.60      5.98 o 
  -5   1   9      126.55      118.47      7.08 o 
  -4   1   9        1.89        2.06      2.73 o 
  -3   1   9        8.09        4.13      2.26 o 
  -2   1   9       96.43       92.72      3.92 o 
  -1   1   9      271.57      263.70      7.12 o 
   0   1   9      150.52      136.64      9.26 o 
   1   1   9      268.18      241.58      7.53 o 
   2   1   9        9.97       13.52      2.21 o 
   3   1   9      528.63      474.94     12.94 o 
   4   1   9       26.99       31.76      1.99 o 
   5   1   9        5.99        5.93      2.21 o 
   6   1   9       75.25       74.58      2.72 o 
   7   1   9      269.48      286.27      6.49 o 
   8   1   9        1.66        0.39      1.77 o 
   9   1   9       30.15       40.05      4.73 o 
  10   1   9       99.78      100.86      4.07 o 
  -5   2   9       40.49       36.51      4.46 o 
  -4   2   9      205.62      210.43      7.57 o 
  -3   2   9       58.25       56.19      3.29 o 
  -2   2   9      184.40      199.58      7.51 o 
  -1   2   9       51.60       54.34      2.92 o 
   0   2   9      233.11      226.22      7.28 o 
   1   2   9      335.02      315.44      9.31 o 
   2   2   9      360.06      347.88     10.04 o 
   3   2   9        5.17        1.49      1.94 o 
   4   2   9      306.24      296.30     10.33 o 
   5   2   9       56.91       59.46      3.58 o 
   6   2   9       15.85       19.79      2.71 o 
   7   2   9       49.91       51.01      2.68 o 
   8   2   9        0.72        0.51      1.61 o 
   9   2   9        9.74       18.15      2.31 o 
  10   2   9        5.90        2.28      2.20 o 
  -5   3   9      313.84      323.93     12.53 o 
  -4   3   9        2.42        0.05      2.74 o 
  -3   3   9      119.99      127.74      4.77 o 
  -2   3   9      457.14      442.11     10.69 o 
  -1   3   9       39.40       36.84      2.75 o 
   0   3   9       51.84       47.24      3.03 o 
   1   3   9     1287.11     1242.90     26.48 o 
   2   3   9      199.34      196.45      5.79 o 
   3   3   9     1093.73     1015.36     22.04 o 
   4   3   9      807.96      763.87     17.04 o 
   5   3   9        5.16        8.33      2.78 o 
   6   3   9      463.74      448.51     10.91 o 
   7   3   9      533.72      514.76     12.28 o 
   8   3   9        5.80        6.90      1.71 o 
   9   3   9      142.77      156.81      4.75 o 
  10   3   9       67.63       71.60      3.45 o 
  -4   4   9       24.34       18.87      3.11 o 
  -3   4   9      545.03      581.19     15.69 o 
  -2   4   9       65.24       65.22      3.37 o 
  -1   4   9      322.31      319.15      7.34 o 
   0   4   9      475.67      465.11     10.99 o 
   1   4   9      253.14      248.82      6.87 o 
   2   4   9     1303.89     1258.33     26.89 o 
   3   4   9      353.77      356.03      8.97 o 
   4   4   9       83.45       77.94      3.50 o 
   5   4   9      333.66      319.45      8.34 o 
   6   4   9      564.71      528.54     12.55 o 
   7   4   9       10.01       10.30      2.36 o 
   8   4   9      671.27      655.39     13.35 o 
   9   4   9      100.12      104.78      4.41 o 
  10   4   9       14.12       17.31      2.40 o 
  -4   5   9       78.92       86.19      4.63 o 
  -3   5   9       17.95       23.81      2.70 o 
  -2   5   9       23.69       26.49      2.24 o 
  -1   5   9      208.11      218.72      5.68 o 
   0   5   9       80.99       90.71      3.71 o 
   1   5   9       64.49       65.16      4.27 o 
   2   5   9      436.38      422.52     10.29 o 
   3   5   9       63.20       64.67      3.30 o 
   4   5   9      172.46      177.34      5.59 o 
   5   5   9      237.55      228.88      6.68 o 
   6   5   9       27.80       29.11      2.86 o 
   7   5   9      123.58      128.96      5.06 o 
   8   5   9      308.23      319.11      8.88 o 
   9   5   9        9.44        7.95      2.74 o 
  10   5   9       31.65       44.67      4.49 o 
  -3   6   9       57.02       63.55      5.64 o 
  -2   6   9       14.03       13.95      2.81 o 
  -1   6   9       43.92       45.76      2.46 o 
   0   6   9       57.12       54.44      3.16 o 
   1   6   9      106.75      106.20      4.18 o 
   2   6   9      139.93      128.69      4.70 o 
   3   6   9       10.96        9.74      2.25 o 
   4   6   9       47.97       48.06      3.10 o 
   5   6   9       90.69       85.36      4.00 o 
   6   6   9      184.06      163.03      6.78 o 
   7   6   9        1.10        0.72      2.25 o 
   8   6   9        0.59       -2.13      2.43 o 
   9   6   9       13.86        8.48      3.28 o 
  10   6   9       17.63       10.23      3.81 o 
  -2   7   9      112.20      118.42      8.83 o 
  -1   7   9      214.79      228.81      6.99 o 
   0   7   9      284.07      290.47      6.98 o 
   1   7   9       96.19       99.53      4.15 o 
   2   7   9      356.11      342.36      8.94 o 
   3   7   9      212.33      207.38      6.35 o 
   4   7   9      104.67       98.94      4.28 o 
   5   7   9      323.11      303.68      8.47 o 
   6   7   9       27.60       27.00      2.89 o 
   7   7   9      158.10      155.09      5.80 o 
   8   7   9      153.27      151.76      5.93 o 
   9   7   9        1.35        1.89      2.76 o 
  -1   8   9      121.11      122.03      9.68 o 
   0   8   9      165.98      169.15      6.50 o 
   1   8   9      246.21      253.63      8.69 o 
   2   8   9       97.62      109.28      4.53 o 
   3   8   9      177.10      184.79      6.16 o 
   4   8   9      193.21      184.37      6.85 o 
   5   8   9      283.23      263.35      7.77 o 
   6   8   9      304.09      290.23      8.39 o 
   7   8   9      128.86      122.50      5.26 o 
   8   8   9       19.08       19.39      3.26 o 
   9   8   9       78.00       81.77      4.63 o 
   0   9   9       81.27       95.68      5.61 o 
   1   9   9        7.17        9.03      3.16 o 
   2   9   9       38.35       40.61      4.65 o 
   3   9   9       75.58       85.26      4.96 o 
   4   9   9       92.22       94.99      6.36 o 
   5   9   9       17.16       21.81      4.51 o 
   6   9   9       83.39       80.40      6.19 o 
   7   9   9        5.79        6.76      4.49 o 
   8   9   9       15.95       22.02      3.68 o 
   2  10   9        0.44       -4.38      4.38 o 
   3  10   9       86.44       97.35      6.52 o 
   4  10   9        5.99        0.11      4.38 o 
   5  10   9       45.42       48.56      5.49 o 
   6  10   9       51.40       58.40     13.74 o 
  -1  -7  10       15.82       27.37      2.61 o 
   0  -7  10       33.84       41.37      5.01 o 
   1  -7  10        0.77       -2.38      2.38 o 
   2  -7  10        0.61        0.19      2.37 o 
   3  -7  10       61.11       67.01      3.69 o 
  -2  -6  10       65.42       77.13      4.21 o 
  -1  -6  10       12.57       10.56      2.79 o 
   0  -6  10       16.11       22.36      2.20 o 
   1  -6  10       63.62       70.50      3.42 o 
   2  -6  10       51.15       59.57      3.30 o 
   3  -6  10        1.15       -0.15      2.34 o 
   4  -6  10       79.73       85.58      3.87 o 
   5  -6  10       18.86       19.40      3.35 o 
  -3  -5  10       11.65        8.61      3.18 o 
  -2  -5  10      202.34      194.65      5.26 o 
  -1  -5  10       25.11       21.22      2.10 o 
   0  -5  10        1.18        1.06      2.43 o 
   1  -5  10      150.10      149.69      4.82 o 
   2  -5  10       45.66       47.41      2.86 o 
   3  -5  10       18.89       17.99      3.44 o 
   4  -5  10      220.10      238.73      6.44 o 
   5  -5  10        9.53        9.85      2.92 o 
   6  -5  10        2.15        2.28      2.83 o 
  -4  -4  10        8.68       11.85      3.78 o 
  -3  -4  10      203.48      212.22      7.13 o 
  -2  -4  10        6.71        0.54      2.48 o 
  -1  -4  10       97.58      107.55      4.48 o 
   0  -4  10       98.20       83.45      2.98 o 
   1  -4  10       16.04       13.33      1.98 o 
   2  -4  10        8.68       12.28      2.11 o 
   3  -4  10      412.47      399.53     12.28 o 
   4  -4  10       65.11       71.48      3.92 o 
   5  -4  10        3.45        3.85      2.57 o 
   6  -4  10       99.75      102.64      4.86 o 
   7  -4  10        5.68        6.70      2.55 o 
  -4  -3  10        8.79       12.95      3.18 o 
  -3  -3  10        4.96       -0.44      2.57 o 
  -2  -3  10       95.51      116.40      6.58 o 
  -1  -3  10        1.52        3.59      2.37 o 
   0  -3  10       13.39       16.47      1.71 o 
   1  -3  10      267.77      267.49      6.16 o 
   2  -3  10        1.35        1.26      1.26 o 
   3  -3  10       79.45       79.71      3.15 o 
   4  -3  10      513.93      526.64     13.77 o 
   5  -3  10       16.67       12.40      2.20 o 
   6  -3  10        4.89        4.14      2.35 o 
   7  -3  10      115.59      108.53      4.78 o 
   8  -3  10       82.74      103.39      4.69 o 
  -4  -2  10       14.69       14.59      3.21 o 
  -3  -2  10      260.65      281.81      8.18 o 
  -2  -2  10       90.54       88.06      4.20 o 
  -1  -2  10        2.05        0.45      2.20 o 
   0  -2  10      910.17      853.25     37.21 o 
   1  -2  10        2.57        1.67      2.62 o 
   2  -2  10       21.06       22.32      2.40 o 
   3  -2  10      416.43      425.96      8.63 o 
   4  -2  10        3.06        2.54      1.45 o 
   5  -2  10      456.28      473.90     14.47 o 
   6  -2  10      172.67      168.52      5.12 o 
   7  -2  10       43.03       46.58      3.08 o 
   8  -2  10      195.05      202.30      9.04 o 
  -4  -1  10       62.26       59.13      5.47 o 
  -3  -1  10      125.54      122.73      5.07 o 
  -2  -1  10       59.30       62.34      4.92 o 
  -1  -1  10       59.75       61.98      4.34 o 
   0  -1  10      156.17      156.33      8.80 o 
   1  -1  10      142.54      121.66      5.31 o 
   2  -1  10      332.31      302.77      9.25 o 
   3  -1  10      220.36      206.41      5.66 o 
   4  -1  10       13.22       14.07      1.44 o 
   5  -1  10      741.63      768.52     14.66 o 
   6  -1  10        3.01        4.67      1.96 o 
   7  -1  10      146.32      161.08      6.20 o 
   8  -1  10       28.06       31.89      2.68 o 
   9  -1  10        1.33       -0.95      2.26 o 
  -4   0  10        0.38        3.46      3.15 o 
  -3   0  10        6.73        5.27      2.55 o 
  -2   0  10       21.55       15.70      2.59 o 
  -1   0  10      147.56      136.73      4.93 o 
   0   0  10       19.02       22.74      2.86 o 
   1   0  10       50.29       51.02      4.28 o 
   2   0  10       16.67       19.00      2.81 o 
   3   0  10        8.90       10.64      4.10 o 
   4   0  10      161.06      158.31      7.60 o 
   5   0  10        1.22       -0.82      2.33 o 
   6   0  10        0.40       -0.11      1.76 o 
   7   0  10      225.26      247.61      7.20 o 
   8   0  10        0.36        1.20      2.00 o 
   9   0  10        9.41       13.73      3.10 o 
  -4   1  10       55.27       66.29      4.62 o 
  -3   1  10        1.70        2.22      2.56 o 
  -2   1  10       72.71       74.57      3.88 o 
  -1   1  10      106.45      104.13      4.23 o 
   0   1  10        9.38       14.27      2.74 o 
   1   1  10       55.51       49.86      3.50 o 
   2   1  10       25.87       30.91      5.08 o 
   3   1  10       65.99       66.08      7.61 o 
   4   1  10       54.21       52.85      3.63 o 
   5   1  10      315.60      306.44      7.54 o 
   6   1  10        3.59       11.28      2.80 o 
   7   1  10       84.63       87.37      4.03 o 
   8   1  10       64.05       59.39      3.88 o 
   9   1  10        0.37        4.51      2.18 o 
  10   1  10       45.54       43.71      3.42 o 
  -4   2  10       37.97       44.71      4.18 o 
  -3   2  10      189.17      200.89      6.52 o 
  -2   2  10       76.04       79.05      3.89 o 
  -1   2  10      175.96      167.20      5.53 o 
   0   2  10       45.31       46.31      3.38 o 
   1   2  10      510.82      478.93     13.26 o 
   2   2  10      269.64      266.65      8.53 o 
   3   2  10      389.12      354.48     10.50 o 
   4   2  10      671.76      635.96     16.98 o 
   5   2  10       55.45       52.99      5.65 o 
   6   2  10      200.05      185.37      6.86 o 
   7   2  10      182.97      179.29      7.05 o 
   8   2  10        9.88        7.11      2.27 o 
   9   2  10      189.20      186.23      5.50 o 
  10   2  10       40.18       44.20      3.56 o 
  -4   3  10       10.04        9.98      4.45 o 
  -3   3  10      264.28      277.59      9.18 o 
  -2   3  10      195.58      198.72      6.30 o 
  -1   3  10      105.37      109.22      4.32 o 
   0   3  10       83.36       84.21      4.40 o 
   1   3  10      294.63      282.01      8.82 o 
   2   3  10      453.64      434.40     12.26 o 
   3   3  10       29.14       32.07      2.72 o 
   4   3  10      149.27      147.41      5.21 o 
   5   3  10       56.01       52.27      3.18 o 
   6   3  10      687.88      662.25     15.38 o 
   7   3  10       46.55       43.38      3.73 o 
   8   3  10       92.08       98.90      5.24 o 
   9   3  10      249.05      267.59     11.17 o 
  10   3  10       43.85       54.34      3.50 o 
  -3   4  10        3.97        7.03      2.77 o 
  -2   4  10        3.39        4.90      2.68 o 
  -1   4  10      142.14      137.90      4.97 o 
   0   4  10       40.04       36.58      2.76 o 
   1   4  10       21.65       22.05      3.35 o 
   2   4  10      463.86      461.06     11.24 o 
   3   4  10      249.68      245.31      7.08 o 
   4   4  10        8.76        2.45      2.15 o 
   5   4  10       89.25       94.43      5.01 o 
   6   4  10        1.53        2.73      2.31 o 
   7   4  10        4.09        8.80      2.45 o 
   8   4  10      254.69      267.92      8.94 o 
   9   4  10       31.74       26.78      3.94 o 
  10   4  10       38.31       43.77      5.99 o 
  -3   5  10       28.24       33.08      3.43 o 
  -2   5  10        2.08        1.43      2.31 o 
  -1   5  10       96.00       90.96      3.71 o 
   0   5  10      169.09      180.14      5.21 o 
   1   5  10      101.87      106.78      4.42 o 
   2   5  10      290.72      275.15      7.66 o 
   3   5  10      360.75      343.68      9.07 o 
   4   5  10        8.10        8.14      2.33 o 
   5   5  10      225.00      207.20      6.64 o 
   6   5  10      149.02      135.59      5.27 o 
   7   5  10       19.88       24.50      2.98 o 
   8   5  10       12.88       18.98      3.60 o 
   9   5  10       32.96       26.85      2.76 o 
  10   5  10       10.44       28.72      5.53 o 
  -2   6  10       69.19       74.46      4.20 o 
  -1   6  10      353.21      385.51      8.87 o 
   0   6  10      149.42      150.15      4.83 o 
   1   6  10      389.00      378.50      9.73 o 
   2   6  10       47.30       49.20      3.24 o 
   3   6  10       89.81       86.96      4.11 o 
   4   6  10      182.89      171.10      5.82 o 
   5   6  10      484.65      464.93     11.64 o 
   6   6  10       16.50       16.29      2.85 o 
   7   6  10      223.43      220.26      7.02 o 
   8   6  10      141.06      136.86      6.76 o 
   9   6  10       11.79       12.33      3.06 o 
  -1   7  10      124.02      131.10      4.42 o 
   0   7  10        3.06        7.15      2.10 o 
   1   7  10      240.88      248.82      7.29 o 
   2   7  10      258.55      259.87      8.61 o 
   3   7  10      136.13      136.41      5.26 o 
   4   7  10      272.64      272.08      7.89 o 
   5   7  10      152.06      144.10      5.60 o 
   6   7  10      233.52      220.42      7.94 o 
   7   7  10       68.94       79.05      5.10 o 
   8   7  10       26.18       25.79      3.47 o 
   9   7  10       20.66       25.87      3.56 o 
   0   8  10      181.74      170.11      6.69 o 
   1   8  10       15.53       12.05      2.95 o 
   2   8  10        0.27       -0.33      2.49 o 
   3   8  10       70.58       71.77      4.01 o 
   4   8  10        7.68        7.52      2.67 o 
   5   8  10       49.08       44.39      3.61 o 
   6   8  10      154.96      148.05      5.81 o 
   7   8  10        3.93        2.70      4.06 o 
   8   8  10        1.59        0.69      3.12 o 
   2   9  10       43.26       35.81      4.05 o 
   3   9  10        3.08        3.24      3.20 o 
   4   9  10       74.87       74.13      5.12 o 
   5   9  10       12.49       10.02      3.76 o 
   6   9  10       53.34       51.96      4.89 o 
   7   9  10       80.94       81.86      4.89 o 
   1  -6  11      154.60      162.74     16.28 o 
   2  -6  11        1.06        2.17      2.43 o 
   3  -6  11        0.77       -1.32      2.54 o 
  -1  -5  11        1.00        8.75      6.30 o 
   0  -5  11       11.01       21.05      3.77 o 
   1  -5  11       75.01       68.05      4.38 o 
   2  -5  11       33.64       34.46      6.06 o 
   3  -5  11        5.85        6.93      2.38 o 
   4  -5  11        0.85        2.76      2.34 o 
   5  -5  11        3.91        5.63      2.58 o 
  -2  -4  11       61.33       63.76      4.29 o 
  -1  -4  11       16.73       26.93      3.64 o 
   0  -4  11        2.41        1.70      1.74 o 
   1  -4  11       39.17       43.47      3.67 o 
   2  -4  11        7.63        9.95      2.77 o 
   3  -4  11        1.23       -0.15      1.96 o 
   4  -4  11      184.57      195.82     14.00 o 
   5  -4  11       15.57       24.00      2.74 o 
   6  -4  11        0.46        1.37      2.88 o 
  -3  -3  11       93.69       95.43      5.00 o 
  -2  -3  11       68.86       70.42      4.16 o 
  -1  -3  11        1.65       -0.43      2.76 o 
   0  -3  11      226.16      214.88      6.97 o 
   1  -3  11       62.88       65.20      3.92 o 
   2  -3  11        8.10       11.01      1.98 o 
   3  -3  11      226.03      237.24      6.76 o 
   4  -3  11       66.32       70.64      3.30 o 
   5  -3  11        3.07        5.70      1.99 o 
   6  -3  11      181.91      206.83      6.16 o 
   7  -3  11       12.06       18.22      3.18 o 
  -3  -2  11        7.91        5.03      3.09 o 
  -2  -2  11       19.88       27.59      3.17 o 
  -1  -2  11      162.15      149.62      5.74 o 
   0  -2  11      128.55      111.02      4.65 o 
   1  -2  11        2.19        4.72      2.79 o 
   2  -2  11      257.86      241.51     10.75 o 
   3  -2  11        1.35        2.06      2.04 o 
   4  -2  11        1.25       -0.88      2.17 o 
   5  -2  11      681.20      666.29     17.10 o 
   6  -2  11       10.74       12.50      2.31 o 
   7  -2  11        3.01        0.08      2.97 o 
   8  -2  11       71.20       88.46      3.83 o 
  -3  -1  11        5.40       14.07      3.12 o 
  -2  -1  11       13.89        9.34      3.24 o 
  -1  -1  11        0.12       -0.11      2.43 o 
   0  -1  11       42.52       46.67      3.35 o 
   1  -1  11       99.78       91.06      4.79 o 
   2  -1  11        0.19        1.71      2.64 o 
   3  -1  11       73.78       81.80      3.06 o 
   4  -1  11       47.45       46.59      2.81 o 
   5  -1  11       46.97       54.83      3.39 o 
   6  -1  11       66.24       63.56      3.67 o 
   7  -1  11       66.46       74.86      3.43 o 
   8  -1  11        5.96        9.37      2.79 o 
  -3   0  11       54.12       58.72      4.11 o 
  -2   0  11        5.81        1.71      2.57 o 
  -1   0  11      256.24      263.49     10.68 o 
   0   0  11        1.45        5.17      2.80 o 
   1   0  11        4.54        2.67      2.72 o 
   2   0  11      548.23      520.09     14.51 o 
   3   0  11        5.63        6.92      2.61 o 
   4   0  11       64.02       55.66      3.86 o 
   5   0  11      156.03      147.58      6.23 o 
   6   0  11       44.81       43.73      3.99 o 
   7   0  11      305.86      311.25      9.15 o 
   8   0  11      118.40      117.81      5.79 o 
   9   0  11       13.95       25.01      2.73 o 
  -3   1  11       29.03       32.51      3.40 o 
  -2   1  11       34.34       36.26      3.32 o 
  -1   1  11      181.13      177.65      6.07 o 
   0   1  11       72.92       66.66      4.23 o 
   1   1  11      317.73      311.37      9.77 o 
   2   1  11      278.54      269.18      8.82 o 
   3   1  11       48.15       47.36      3.72 o 
   4   1  11      199.74      197.37      7.31 o 
   5   1  11      108.93      108.31      5.38 o 
   6   1  11      105.50      105.54      5.55 o 
   7   1  11       59.28       55.03      4.34 o 
   8   1  11       45.29       53.80      4.19 o 
   9   1  11      127.09      132.60      4.66 o 
  -3   2  11       34.07       33.79      6.14 o 
  -2   2  11      189.58      194.12      6.65 o 
  -1   2  11        6.51        7.86      2.53 o 
   0   2  11       11.05       15.50      5.07 o 
   1   2  11      473.61      442.97     12.82 o 
   2   2  11        2.23        3.40      2.61 o 
   3   2  11      280.11      275.69      9.08 o 
   4   2  11       88.17       86.28      4.80 o 
   5   2  11        2.20        0.73      2.60 o 
   6   2  11      596.85      595.11     16.58 o 
   7   2  11       68.70       81.09      4.82 o 
   8   2  11        5.82        4.61      6.45 o 
   9   2  11      172.60      205.38      8.81 o 
  -2   3  11       37.00       37.98      3.31 o 
  -1   3  11        8.13        6.34      2.57 o 
   0   3  11        0.36       -0.25      2.22 o 
   1   3  11        6.49        9.14      2.68 o 
   2   3  11       38.53       35.19      3.54 o 
   3   3  11       10.01       12.12      2.85 o 
   4   3  11      131.88      117.85      5.51 o 
   5   3  11       24.32       26.93      3.33 o 
   6   3  11        1.33        0.94      2.84 o 
   7   3  11       31.52       25.33      3.51 o 
   8   3  11       45.42       53.69      4.44 o 
   9   3  11       14.43       11.99      3.61 o 
  -2   4  11       92.11      103.35      4.67 o 
  -1   4  11       40.39       48.54      3.66 o 
   0   4  11      151.18      146.12      5.40 o 
   1   4  11      201.49      212.35      7.63 o 
   2   4  11        6.66        6.12      2.53 o 
   3   4  11      624.65      580.98     13.93 o 
   4   4  11       11.57        9.81      2.60 o 
   5   4  11       25.22       21.09      2.84 o 
   6   4  11      107.38       97.88      4.52 o 
   7   4  11        1.26        0.81      2.55 o 
   8   4  11       47.45       43.83      4.17 o 
   9   4  11       91.09       86.20      4.79 o 
  -1   5  11      216.18      226.07      7.07 o 
   0   5  11      103.04      106.85      6.69 o 
   1   5  11      176.57      172.16      6.01 o 
   2   5  11        8.04        8.33      2.65 o 
   3   5  11      262.49      260.19      7.76 o 
   4   5  11      166.90      153.61      5.69 o 
   5   5  11      541.08      533.45     13.12 o 
   6   5  11       68.13       62.13      3.91 o 
   7   5  11       51.03       50.66      3.77 o 
   8   5  11      285.00      287.40      8.58 o 
   9   5  11       48.63       53.62      4.13 o 
  -1   6  11       38.05       53.09      7.68 o 
   0   6  11       31.21       31.52      2.80 o 
   1   6  11      191.98      191.58      6.39 o 
   2   6  11      311.30      304.01      8.59 o 
   3   6  11        2.97        3.80      2.53 o 
   4   6  11      205.71      207.81      6.88 o 
   5   6  11       42.03       41.79      3.90 o 
   6   6  11       43.11       45.15      3.61 o 
   7   6  11      122.86      128.70      5.47 o 
   8   6  11        2.43       -1.12      2.85 o 
   1   7  11      167.82      158.04      5.18 o 
   2   7  11       24.10       17.11      3.05 o 
   3   7  11       38.87       46.18      3.62 o 
   4   7  11        0.23       -1.30      2.55 o 
   5   7  11        7.40       10.15      2.92 o 
   6   7  11       98.43       96.83      4.80 o 
   7   7  11       12.95       11.56      3.10 o 
   8   7  11        0.11       -0.91      2.98 o 
   2   8  11       86.80       84.15      4.44 o 
   3   8  11       20.12       22.78      3.92 o 
   4   8  11      146.00      152.27      6.00 o 
   5   8  11       15.45       13.47      3.16 o 
   6   8  11       32.79       31.60      5.16 o 
   7   8  11      133.10      133.08      5.79 o 
   0  -4  12       74.92       80.84      6.10 o 
   1  -4  12        8.63        3.65      3.20 o 
   2  -4  12        0.72       -1.62      4.30 o 
   3  -4  12       74.36       60.73      7.37 o 
   4  -4  12       44.49       33.89      4.52 o 
  -1  -3  12        2.86       10.46      3.30 o 
   0  -3  12      135.99      130.82      7.38 o 
   1  -3  12       17.23       15.44      3.66 o 
   2  -3  12        6.18        4.60      3.91 o 
   3  -3  12       85.54       81.83      4.20 o 
   4  -3  12        2.40        0.17      2.70 o 
   5  -3  12      238.86      245.74      6.85 o 
   6  -3  12       41.37       39.28      3.70 o 
  -1  -2  12       46.85       48.69      4.03 o 
   0  -2  12       41.96       57.16      3.92 o 
   1  -2  12        0.33       -0.13      3.06 o 
   2  -2  12        0.05        1.32      2.95 o 
   3  -2  12       65.47       65.94      3.10 o 
   4  -2  12        7.94       14.05      2.52 o 
   5  -2  12      149.50      128.08      8.54 o 
   6  -2  12      147.81      148.24     12.44 o 
  -1  -1  12       90.74       90.12      7.07 o 
   0  -1  12       63.80       62.41      4.54 o 
   1  -1  12        1.39       -2.86      2.86 o 
   2  -1  12      354.12      346.39     14.90 o 
   3  -1  12        8.95        7.36      3.16 o 
   4  -1  12       11.74       13.33      3.25 o 
   5  -1  12      245.43      254.15      9.97 o 
   6  -1  12        8.71        8.14      2.72 o 
   7  -1  12       51.58       41.25      5.26 o 
  -2   0  12       60.58       57.55      5.71 o 
  -1   0  12      121.53      124.44      5.40 o 
   0   0  12        7.07        6.74      2.99 o 
   1   0  12      119.97      125.93      6.00 o 
   2   0  12       75.71       75.34      5.23 o 
   3   0  12       43.15       44.86      4.11 o 
   4   0  12      236.28      222.62      8.20 o 
   5   0  12       24.77       27.62      3.62 o 
   6   0  12        2.58        3.90      2.26 o 
   7   0  12      288.29      283.67      8.65 o 
   8   0  12        8.03       12.61      4.50 o 
  -1   1  12        1.66       -1.96      2.72 o 
   0   1  12       69.29       65.24      3.95 o 
   1   1  12       62.48       55.84      4.21 o 
   2   1  12        1.80        5.41      2.85 o 
   3   1  12      102.37       95.03      5.24 o 
   4   1  12       27.27       24.76      3.48 o 
   5   1  12        0.49       -2.59      2.73 o 
   6   1  12      132.84      120.39      6.04 o 
   7   1  12       55.58       65.66      4.39 o 
   8   1  12       12.09       13.12      4.18 o 
  -1   2  12        1.64        2.78      2.81 o 
   0   2  12        7.46        7.71      2.76 o 
   1   2  12       86.91       88.36      5.10 o 
   2   2  12        0.61        1.43      2.83 o 
   3   2  12        0.15       -0.08      2.84 o 
   4   2  12       63.72       56.98      4.34 o 
   5   2  12        2.35        0.95      3.06 o 
   6   2  12        8.39        4.41      3.20 o 
   7   2  12       61.61       60.46      4.67 o 
   8   2  12       33.70       45.99      6.83 o 
  -1   3  12       24.02       24.39      5.34 o 
   0   3  12      124.12      122.69      7.67 o 
   1   3  12      123.95      131.61      6.13 o 
   2   3  12       22.13       22.77      3.33 o 
   3   3  12      321.27      312.54     10.30 o 
   4   3  12      101.72      105.28      5.49 o 
   5   3  12       35.01       36.25      3.89 o 
   6   3  12       14.35       14.60      3.40 o 
   7   3  12       90.92       87.85      5.48 o 
   8   3  12       54.64       54.21      4.53 o 
   0   4  12      273.21      290.38     13.83 o 
   1   4  12        5.70        5.60      3.24 o 
   2   4  12       73.61       77.54      4.91 o 
   3   4  12      374.92      358.66     11.32 o 
   4   4  12       11.48       13.81      3.38 o 
   5   4  12      422.83      418.64     12.81 o 
   6   4  12      128.27      121.41      6.18 o 
   7   4  12        5.56        5.22      3.42 o 
   8   4  12      234.17      245.40      9.33 o 
   0   5  12        2.64       -0.79      2.57 o 
   1   5  12       33.70       32.51      3.64 o 
   2   5  12       15.50       20.69      3.03 o 
   3   5  12       13.52       12.92      2.98 o 
   4   5  12      282.03      301.32      8.83 o 
   5   5  12        0.81        0.72      2.89 o 
   6   5  12        0.56        1.23      2.84 o 
   7   5  12       77.09       81.43      4.67 o 
   8   5  12        7.29        7.83      3.87 o 
   1   6  12        0.17       -1.94      2.75 o 
   2   6  12       57.20       63.58      4.11 o 
   3   6  12        0.58        0.88      2.74 o 
   4   6  12       43.27       41.33      3.67 o 
   5   6  12       33.23       26.93      3.39 o 
   6   6  12        0.91       -0.83      2.93 o 
   7   6  12       21.52       16.07      3.50 o 
   3   7  12       41.34       36.67      3.73 o 
   4   7  12      193.77      189.78      6.82 o 
   5   7  12       41.68       46.39      3.92 o 
   6   7  12       20.49       25.01      3.83 o 
   2  -2  13       97.34       93.74      5.63 o 
   3  -2  13       40.68       42.99      4.38 o 
   4  -2  13        3.99        6.91      4.17 o 
   1  -1  13       15.69       13.54      3.75 o 
   2  -1  13      217.06      217.95     11.59 o 
   3  -1  13        3.67       -3.10      3.10 o 
   4  -1  13      131.44      129.44      6.39 o 
   5  -1  13        2.56        0.49      3.32 o 
   1   0  13       10.72        8.05      5.38 o 
   2   0  13        2.82        1.45      3.21 o 
   3   0  13       11.47        6.04      3.21 o 
   4   0  13       33.78       43.36      4.41 o 
   5   0  13        7.16        4.41      3.57 o 
   6   0  13        8.63        9.41      3.51 o 
   1   1  13       58.63       58.36      4.79 o 
   2   1  13        7.15        7.87      3.43 o 
   3   1  13       58.59       65.16      4.78 o 
   4   1  13      338.34      342.03     11.28 o 
   5   1  13        1.34        3.79      3.44 o 
   6   1  13        1.68       -1.42      3.34 o 
   1   2  13       62.83       69.77      4.91 o 
   2   2  13       40.34       53.15      4.55 o 
   3   2  13      128.66      119.15      6.07 o 
   4   2  13       46.19       42.23      4.40 o 
   5   2  13       26.88       23.11      3.86 o 
   6   2  13       64.63       58.75      4.97 o 
   7   2  13       63.25       54.26      6.36 o 
   1   3  13        5.80        5.43      3.97 o 
   2   3  13        7.70        7.11      3.34 o 
   3   3  13      292.83      297.57     10.32 o 
   4   3  13        4.16        3.82      3.39 o 
   5   3  13      117.37      126.25      6.52 o 
   6   3  13       62.82       70.44      5.23 o 
   2   4  13        8.85        7.56      4.18 o 
   3   4  13        0.97        1.44      3.34 o 
   4   4  13       43.28       43.48      4.51 o 
   5   4  13        0.52       -3.22      3.22 o 
   6   4  13        2.66        1.93      4.53 o 
   3   5  13       52.46       54.23      4.66 o 
   4   5  13       57.85       57.79      4.86 o 
   5   5  13       67.67       63.03      4.98 o 
                                                 
